# Supplementary material for: Bioinformatic survey of CRISPR loci across 15 Serratia species
Source: Microbiologyopen. 2023 Mar 2;12(2):e1339. doi: 10.1002/mbo3.1339 (PMC9981886; doi:10.1002/mbo3.1339)
Supplement: Supplementary file 1 — Table S1: List of Serratia genome assemblies. [file MBO3-12-e1339-s001.xlsx]

## Sheet: Complete Genomes
Table S1. List of Serratia complete genomes
Serratia Species	Strain	Accession/Assembly	Size (Mb)	WGS
ficaria	NCTC12148	NZ_LT906479.1	5.20997	-
fonticola	CPSE11	CP050171.1	5.48	-
fonticola	DSM 4576	NZ_CP011254.1	6.00051	-
fonticola	FDAARGOS_411	CP023956.1	5.72	-
fonticola	GS2	NZ_CP013913.1	6.3258	-
fonticola	HH13	CP054160.1	5.84	-
fonticola	MS5	CP040182.1	5.74	-
fonticola	NCTC13193	NZ_LR134492.1	5.83	-
grimesii	BXF1	LT883155.1	5.09	-
inhibens	PRI-2C	NZ_CP015613.1	5.47469	-
liquefaciens	ATCC 27592	NC_021741.1	5.28272	-
liquefaciens	FDAARGOS_125	NZ_CP014017.1	5.2846	-
liquefaciens	FG3	CP033893.1	5.7	-
liquefaciens	HUMV-21	NZ_CP011303.1	5.32666	-
liquefaciens	JL02	CP048043.1	5.24	-
liquefaciens	MT49	CP061082.1	5.39	-
liquefaciens	S1	CP048784.1	5.31	-
marcescens	95	CP020503.1	5.35	-
marcescens	1274	CP019927.2	5.21558	-
marcescens	1602	CP047391.1	5.12	-
marcescens	2838	CP047685.1	5.41	-
marcescens	3024	CP047682.1	5.42	-
marcescens	11/2010	CP053927.1	5.35	-
marcescens	1140-	CP047688.1	5.42	-
marcescens	12/2010	CP053925.1	5.64	-
marcescens	12TM	CM008894.1	5.27	-
marcescens	332	CP021164.1	5.05	-
marcescens	4201	CP047679.1	5.33	-
marcescens	4928STDY7387938	LR607375.1	5.04	-
marcescens	AR_0027	CP026702.1	5.47	-
marcescens	AR_0091	CP027533.1	5.3	-
marcescens	AR_0099	CP027539.1	5.28	-
marcescens	AR_0121	CP028949.1	5.14	-
marcescens	AR_0122	CP029746.1	5.14	-
marcescens	AR_0123	CP028948.1	5.14	-
marcescens	AR_0124	CP028946.1	5.18	-
marcescens	AR_0130	CP028947.1	5.13	-
marcescens	AR_0131	CP029715.1	5.14	-
marcescens	AS-1	AP019009.1	5.07	-
marcescens	AS1	NZ_CP010584.1	5.50605	-
marcescens	ATCC 13880	CP041233.1	5.11	-
marcescens	ATCC 274	AP021873.1	5.14	-
marcescens	B3R3	NZ_CP013046.2	5.59489	-
marcescens	BP2	CP050013.1	5.08	-
marcescens	BWH-23	CP020501.1	5.07	-
marcescens	BWH-35	CP020507.1	5.28	-
marcescens	Byron	CP054277.1	5.15	-
marcescens	C110	CP047691.1	5.42	-
marcescens	CAV1492	NZ_CP011642.1	5.8284	-
marcescens	CAV1761	CP029449.1	5.54	-
marcescens	Db11	NZ_HG326223.1	5.1138	-
marcescens	E28	CP042512.1	5.41	-
marcescens	EL1	CP027796.1	5.2	-
marcescens	FDAARGOS_65	CP026050.1	5.24826	JTBR01
marcescens	FDAARGOS_659	CP050960.1	5.24	-
marcescens	FY	CP053378.1	5.07	-
marcescens	FZSF02	CP053286.1	5.4	-
marcescens	GN26	CP026650.1	5.11	-
marcescens	ICU-2	CP059038.1	5.22	-
marcescens	ICU-3	CP059037.1	5.21	-
marcescens	ICU-4	CP059036.1	5.2	-
marcescens	JW-CZ2	CP055161.1	4.92	-
marcescens	KS10	CP027798.1	5.19	-
marcescens	LY1	CP053918.1	5.17	-
marcescens	MSB1_9C-sc-2280320	LR890657.1	5.54	-
marcescens	N10A28	CP033623.1	5.27	-
marcescens	N4-5	CP031316.1	5.07	-
marcescens	PWN146	LT575490.1	5.48567	-
marcescens	RSC-14	NZ_CP012639.1	5.12703	-
marcescens	S2I7	NZ_CP021984.1	5.24155	-
marcescens	S7.1	CP053572.1	5.08	-
marcescens	SCH909	CP063238.1	5.31	-
marcescens	SCQ1	CP063354.1	4.99	-
marcescens	SER00094	CP050447.1	5.21	-
marcescens	SGAir0764	NZ_CP027300.1	5.2192	-
marcescens	SM39	NZ_AP013063.1	5.32602	-
marcescens	SMB2099	NZ_HG738868.1	5.12309	-
marcescens	SmUNAM836	NZ_CP012685.1	5.23337	-
marcescens	SOLR4	CP025698.1	5.21	-
marcescens	U36365	CP016032.1	5.12587	-
marcescens	UMH1	NZ_CP018915.1	5.12968	-
marcescens	UMH10	NZ_CP018928.1	5.22171	-
marcescens	UMH11	NZ_CP018929.1	5.22172	-
marcescens	UMH12	NZ_CP018930.1	5.19681	-
marcescens	UMH2	NZ_CP018924.1	5.30863	-
marcescens	UMH3	NZ_CP018925.1	5.30096	-
marcescens	UMH5	NZ_CP018917.1	5.45786	-
marcescens	UMH6	NZ_CP018926.1	5.19291	-
marcescens	UMH7	NZ_CP018919.1	5.36365	-
marcescens	UMH8	NZ_CP018927.1	5.15514	-
marcescens	UMH9	NZ_CP018923.1	5.02459	-
marcescens	WVU-001	CP041122.1	5.23	-
marcescens	WVU-002	CP041123.1	5.3	-
marcescens	WVU-003	CP041124.1	5.23	-
marcescens	WVU-004	CP041125.1	5.3	-
marcescens	WVU-005	CP041126.1	5.36	-
marcescens	WVU-006	CP041129.1	5.23	-
marcescens	WVU-007	CP041130.1	5.32	-
marcescens	WVU-009	CP041132.1	5.3	-
marcescens	WVU-010	CP041134.1	5.32	-
marcescens	WW4	NC_020211.1	5.2447	-
marcescensa	FS14	NZ_CP005927.1	5.24988	-
marcescensa	SCBI	NZ_CP003424.1	5.1019	-
marcescensa	YD25	NZ_CP016948.1	5.11764	-
nematodiphila	DH-S01	CP038662.1	5.25	-
plymuthica	3Re4-18	NZ_CP012097.1	5.43957	-
plymuthica	3Rp8	NZ_CP012096.1	5.54604	-
plymuthica	4Rx13	NC_021591.1	5.40373	-
plymuthicaa	AS12	NC_015566.1	5.44301	-
plymuthica	AS13	NC_017573.1	5.44255	-
plymuthica	AS9	NC_015567.1	5.44288	-
plymuthica	NCTC8015	LR134478.1	5.33	-
plymuthica	NCTC8900	LR134151.1	5.32	-
plymuthica	RVH1	NZ_ARWD01000001.1	5.51432	-
plymuthica	S13	NC_021659.1	5.46731	-
plymuthica	V4	CP007439.1	5.51335	-
proteamaculans	568	NC_009832.1	5.49566	-
proteamaculans	336X	CP045913.1	5.59	-
quinivorans	NCTC13188	LR134494.1	5.37	-
quinivorans	PKL:12	CP038467.1	5.29	-
rubidaea	1122	NZ_CP014474.1	4.92283	-
rubidaea	FDAARGOS_880	CP065717.1	5.05	-
rubidaea	FDAARGOS_926	NZ_CP065640.1	4.99	-
rubidaea	NCTC10036	LR134493.1	5.04	-
rubidaea	NCTC10848	LS483492.1	4.99	-
rubidaea	NCTC12971	LR590463.1	4.99	-
rubidaea	NCTC9419	LR134155.1	5.17	-
rubidaeaa	FGI94	NC_020064.1	4.85822	-
Serratia sp.	1D1416	CP032738.1	5.55	-
Serratia sp.	1D1416	CP032738.1	5.55	-
Serratia sp.	3ACOL1	CP033055.1	5.87	-
Serratia sp.	FDAARGOS_506	CP033831.1	4.81	-
Serratia sp.	JKS000199	NZ_LT907843.1	5.12495	-
Serratia sp.	KUDC3025	CP041764.1	5.09	-
Serratia sp.	LS-1	CP033504.1	5.12	-
Serratia sp.	MYb239	CP023268.1	4.98	-
Serratia sp.	NGAS9	CP047605.1	5.15	-
Serratia sp.	P2ACOL2	CP033162.1	5.59	-
Serratia sp.	SSNIH1	CP026383.1	5.26	-
Serratia sp.	JUb9	CP060416.1		-
symbiotica	CWBI-2.3	CP050855.1	3.35	-
symbiotica	IS	AP019531.1	2.73	-
symbiotica	SeCistrobi	LR025083.1	2.41	-
symbiotica	STs	LN890288.1	0.650317	-
ureilytica	MGH225	CP060483.1	5.14	-
ureilytica	CC119	CP060276.1	5.09	-
a species designation reported by Sandner-Miranda et al. 2018 [30]

## Sheet: Contigs Scaffolds
Table S1. List of Serratia scaffolds and contigs
Serratia Species	Strain	Level	Accession/Assembly	ContigN50	Size (Mb)	WGS	#seqs
ficaria	NBRC 102596	Contig	GCA_001590885.1	163274	5.26172	BCTS01	91
fonticola	AU-AP2C	Contig	GCA_000477615.1	340729	4.99982	ASZA01	34
fonticola	AU-P3(3)	Contig	GCA_000468075.1	318901	5.02313	ASZB01	44
fonticola	AeS1	Scaffold	GCA_001880985.1	217324	5.68896	MDJO01	51
fonticola	BWK15	Contig	GCA_002269665.1	184845	5.47474	NQMP01	84
fonticola	5l	Contig	GCA_001908045.1	182647	6.1816	MQRH01	81
fonticola	UTAD54	Contig	GCA_000476315.1	101567	5.95342	AUZV01	133
grimesii	NBRC 13537	Contig	GCA_001590905.1	315719	5.0723	BCTT01	40
grimesii	A2	Contig	GCA_000734885.1	108561	5.13307	JGVP01	120
liquefaciens	FK01	Scaffold	GCA_000699165.1	325065	5.28011	BAZB01	28
liquefaciens	72	Contig	GCA_001908115.1	306201	5.32635	MQRG01	35
liquefaciens	20_SPLY	Scaffold	GCA_001062925.1	196824	5.1645	JVQG01	40
marcescens	CDC_813-60	Scaffold	GCA_000743395.1	4789136	5.13165	JOVM01	2
marcescens	FDAARGOS_62	Contig	GCA_000783975.1	4661944	5.13641	JTBU01	4
marcescens	NGS-ED-1015	Contig	GCA_000739215.1	3114172	5.12257	JPWM01	7
marcescens	D-2	Contig	GCA_002104115.1	3111993	5.10624	NBWW01	17
marcescens	RM66262	Scaffold	GCA_000805875.1	2659431	4.88226	JWLO01	19
marcescens	UCI88	Scaffold	GCA_001034405.1	956880	5.1875	LFBT01	1
marcescens	AH0650_Sm1	Contig	GCA_001051865.1	946166	5.20166	LFJS01	20
marcescens	BIDMC 44	Scaffold	GCA_000521925.1	940008	5.34166	JAPD01	2
marcescens	UCI87	Scaffold	GCA_001034395.1	783197	5.13313	LFBS01	12
marcescens	D-3	Contig	GCA_002104095.1	761525	5.10796	NBWV01	27
marcescens	BWH57	Scaffold	GCA_001030265.1	689922	5.65925	LETV01	13
marcescens	BIDMC 50	Scaffold	GCA_000521905.1	685952	5.12066	JAPC01	4
marcescens	Z6	Contig	GCA_002108655.1	652363	5.26946	MTEH01	18
marcescens	90-166	Scaffold	GCA_001007555.1	632250	5.4844	LCWI01	63
marcescens	19F	Contig	GCA_001975745.1	618117	5.22646	MCNK01	29
marcescens	D-1	Contig	GCA_002104105.1	565574	5.10722	NBWX01	27
marcescens	2880STDY5682944	Scaffold	GCA_001537165.1	561612	5.29727	FCMN01	28
marcescens	CAPREX_SY21	Contig	GCA_002029225.1	552867	5.15713	MVGB01	14
marcescens	092713_C_TSB	Contig	GCA_001643155.1	551731	5.30424	LSOB01	39
marcescens	2880STDY5682904	Scaffold	GCA_001539085.1	529551	5.24335	FCIU01	22
marcescens	2880STDY5682854	Scaffold	GCA_001539265.1	514245	5.09718	FCHK01	16
marcescens	2880STDY5682822	Scaffold	GCA_001538605.1	506615	5.21973	FCFF01	23
marcescens	2880STDY5682899	Scaffold	GCA_001540685.1	501225	5.23943	FCKO01	13
marcescens	CAPREX_SY13	Contig	GCA_002029205.1	498095	5.308	MVGA01	17
marcescens	2880STDY5682995	Scaffold	GCA_001537925.1	492922	5.36845	FCLS01	17
marcescens	2880STDY5682835	Scaffold	GCA_001538385.1	467303	5.04861	FCMC01	16
marcescens	ICU1-2a	Contig	GCA_001594385.1	457113	5.11517	LQAK01	20
marcescens	2880STDY5682911	Scaffold	GCA_001537545.1	442962	5.36869	FCFC01	19
marcescens	2880STDY5682893	Scaffold	GCA_001539565.1	441723	5.20113	FCIR01	25
marcescens	SM03	Scaffold	GCA_001909165.1	434703	5.07688	LZOB01	26
marcescens	2880STDY5683026	Scaffold	GCA_001536605.1	433635	5.12996	FCGG01	29
marcescens	2880STDY5683013	Scaffold	GCA_001539225.1	432085	5.15663	FCGI01	24
marcescens	2880STDY5682877	Scaffold	GCA_001539425.1	423276	5.1178	FCIC01	14
marcescens	2880STDY5682828	Scaffold	GCA_001537205.1	412283	5.23046	FCFW01	27
marcescens	2880STDY5682913	Scaffold	GCA_001539385.1	411116	5.15519	FCIZ01	16
marcescens	2880STDY5682829	Scaffold	GCA_001539965.1	403687	5.13489	FCGL01	15
marcescens	2880STDY5682925	Scaffold	GCA_001540085.1	403276	5.18363	FCMJ01	12
marcescens	2880STDY5682965	Scaffold	GCA_001539445.1	403114	5.16257	FCKR01	16
marcescens	2880STDY5683030	Scaffold	GCA_001537825.1	395717	5.01035	FCGR01	14
marcescens	BIDMC 80	Scaffold	GCA_000633715.1	394707	5.27423	JJNA01	37
marcescens	2880STDY5682978	Scaffold	GCA_001539825.1	385851	5.22717	FCLE01	29
marcescens	2880STDY5682982	Scaffold	GCA_001540505.1	379442	5.17205	FCLG01	25
marcescens	2880STDY5682863	Scaffold	GCA_001539585.1	377338	5.36787	FCHP01	21
marcescens	99	Contig	GCA_001908035.1	376992	5.03043	MQRI01	28
marcescens	PH1a	Contig	GCA_000633555.1	374527	5.24384	AYMT01	56
marcescens	2880STDY5682901	Scaffold	GCA_001538925.1	367134	5.14886	FCLT01	31
marcescens	2880STDY5682915	Scaffold	GCA_001540465.1	362680	5.22646	FCMI01	30
marcescens	2880STDY5682842	Scaffold	GCA_001540205.1	361012	5.1306	FCGV01	27
marcescens	2880STDY5682970	Scaffold	GCA_001540345.1	356702	5.22445	FCKX01	21
marcescens	2880STDY5682867	Scaffold	GCA_001539845.1	355691	5.24739	FCHU01	30
marcescens	2880STDY5682827	Scaffold	GCA_001539785.1	353059	5.13519	FCFV01	15
marcescens	2880STDY5682988	Scaffold	GCA_001539065.1	349106	5.1021	FCMR01	14
marcescens	2880STDY5682953	Scaffold	GCA_001539545.1	347938	5.35814	FCKE01	32
marcescens	2880STDY5682838	Scaffold	GCA_001539645.1	346144	5.01075	FCGP01	18
marcescens	2880STDY5682917	Scaffold	GCA_001540285.1	345796	5.25549	FCJD01	23
marcescens	2880STDY5682921	Scaffold	GCA_001539245.1	345769	5.09465	FCJF01	16
marcescens	2880STDY5682871	Scaffold	GCA_001537245.1	345636	5.1288	FCHY01	24
marcescens	H1q	Contig	GCA_000633335.1	345525	5.24309	AYMO01	60
marcescens	2880STDY5682873	Scaffold	GCA_001539005.1	344592	5.12834	FCLZ01	31
marcescens	2880STDY5682991	Scaffold	GCA_001540585.1	343548	5.2368	FCLO01	21
marcescens	2880STDY5682878	Scaffold	GCA_001537465.1	343311	5.08246	FCID01	13
marcescens	2880STDY5682853	Scaffold	GCA_001537685.1	342961	5.08347	FCMD01	15
marcescens	2880STDY5682942	Scaffold	GCA_001536965.1	341582	5.15024	FCJX01	19
marcescens	2880STDY5683006	Scaffold	GCA_001537785.1	340665	5.20434	FCMX01	25
marcescens	2880STDY5682981	Scaffold	GCA_001540045.1	339663	5.17087	FCLH01	20
marcescens	2880STDY5682880	Scaffold	GCA_001540385.1	339546	5.12541	FCIE01	15
marcescens	2880STDY5682898	Scaffold	GCA_001537505.1	339477	5.16826	FCMF01	15
marcescens	2880STDY5682843	Scaffold	GCA_001539705.1	336818	5.20121	FCGZ01	24
marcescens	2880STDY5682914	Scaffold	GCA_001537045.1	335530	5.15697	FCMH01	14
marcescens	2880STDY5682996	Scaffold	GCA_001538845.1	335530	5.00966	FCLU01	18
marcescens	2880STDY5683037	Scaffold	GCA_001540125.1	335191	5.16004	FCFJ01	21
marcescens	2880STDY5682964	Scaffold	GCA_001536705.1	335157	4.98885	FCKQ01	15
marcescens	MEW06	Contig	GCA_002094145.1	335101	5.33614	MTBF01	48
marcescens	2880STDY5682945	Scaffold	GCA_001538505.1	335086	5.00334	FCJY01	18
marcescens	2880STDY5682908	Scaffold	GCA_001539145.1	334853	5.30592	FCIY01	29
marcescens	2880STDY5682999	Scaffold	GCA_001536565.1	333636	5.05382	FCMS01	22
marcescens	2880STDY5682844	Scaffold	GCA_001540725.1	329711	5.13492	FCGY01	15
marcescens	2880STDY5682998	Scaffold	GCA_001536425.1	328320	5.10501	FCLV01	27
marcescens	2880STDY5682874	Scaffold	GCA_001536985.1	327949	5.16234	FCIA01	20
marcescens	2880STDY5682862	Scaffold	GCA_001540365.1	325669	5.36658	FCHQ01	29
marcescens	2880STDY5683017	Scaffold	GCA_001538545.1	325661	5.16887	FCMZ01	27
marcescens	2880STDY5682931	Scaffold	GCA_001538885.1	325659	5.31341	FCJN01	25
marcescens	2880STDY5682864	Scaffold	GCA_001536465.1	325590	5.273	FCHR01	25
marcescens	2880STDY5683027	Scaffold	GCA_001539525.1	325535	5.20106	FCMV01	26
marcescens	2880STDY5682903	Scaffold	GCA_001539865.1	325474	5.36743	FCIT01	26
marcescens	2880STDY5682926	Scaffold	GCA_001537625.1	325161	5.08809	FCJH01	14
marcescens	2880STDY5682876	Scaffold	GCA_001537905.1	324032	5.05631	FCME01	18
marcescens	2880STDY5683009	Scaffold	GCA_001539185.1	323716	4.97611	FCFM01	18
marcescens	2880STDY5683003	Scaffold	GCA_001537745.1	322924	5.12869	FCMB01	32
marcescens	2880STDY5682892	Scaffold	GCA_001540765.1	322157	5.01086	FCIO01	19
marcescens	2880STDY5682997	Scaffold	GCA_001540165.1	319929	5.06921	FCLW01	20
marcescens	2880STDY5682961	Scaffold	GCA_001539905.1	319844	5.07451	FCKL01	16
marcescens	2880STDY5682837	Scaffold	GCA_001540805.1	316966	5.01077	FCFN01	16
marcescens	2880STDY5682919	Scaffold	GCA_001540485.1	316308	5.00403	FCJE01	15
marcescens	2880STDY5682887	Scaffold	GCA_001538365.1	314991	5.23766	FCIL01	22
marcescens	2880STDY5682916	Scaffold	GCA_001537125.1	314722	5.28967	FCJB01	23
marcescens	2880STDY5682937	Scaffold	GCA_001539405.1	314533	5.24358	FCJS01	26
marcescens	2880STDY5682980	Scaffold	GCA_001536365.1	314235	5.26479	FCLF01	22
marcescens	2880STDY5682962	Scaffold	GCA_001539205.1	313075	5.20549	FCKN01	19
marcescens	2880STDY5682974	Scaffold	GCA_001537585.1	312333	5.05319	FCLA01	16
marcescens	2880STDY5683019	Scaffold	GCA_001540645.1	311600	5.29662	FCMY01	24
marcescens	2880STDY5682836	Scaffold	GCA_001538625.1	310881	5.10426	FCGB01	15
marcescens	2880STDY5682940	Scaffold	GCA_001540025.1	310775	5.17342	FCJV01	30
marcescens	2880STDY5682927	Scaffold	GCA_001536385.1	309997	5.10571	FCJI01	18
marcescens	2880STDY5683024	Scaffold	GCA_001537105.1	307676	5.11233	FCGC01	19
marcescens	2880STDY5683022	Scaffold	GCA_001537285.1	307215	5.05053	FCGO01	13
marcescens	KHCo-24B	Scaffold	GCA_002592035.1	306793	5.31707	NERL01	47
marcescens	2880STDY5683001	Scaffold	GCA_001537085.1	303820	5.07334	FCLY01	15
marcescens	2880STDY5682985	Scaffold	GCA_001564475.1	301405	5.25377	FCLK01	19
marcescens	2880STDY5682948	Scaffold	GCA_001540405.1	301273	5.12883	FCMO01	13
marcescens	2880STDY5682933	Scaffold	GCA_001538945.1	301008	5.18168	FCJO01	18
marcescens	2880STDY5682897	Scaffold	GCA_001537365.1	300608	5.08338	FCKC01	14
marcescens	2880STDY5682922	Scaffold	GCA_001536585.1	300604	5.12511	FCMK01	15
marcescens	2880STDY5682918	Scaffold	GCA_001540245.1	299455	5.04128	FCJC01	17
marcescens	LCT-SM213	Scaffold	GCA_000264275.1	299433	5.06733	AJUV01	11
marcescens	2880STDY5682858	Scaffold	GCA_001539765.1	298566	5.1063	FCHM01	14
marcescens	2880STDY5682859	Scaffold	GCA_001536765.1	298396	5.10619	FCHI01	15
marcescens	2880STDY5682845	Scaffold	GCA_001537325.1	297002	5.20369	FCHA01	23
marcescens	2880STDY5682912	Scaffold	GCA_001538275.1	295279	5.0114	FCMG01	19
marcescens	2880STDY5682992	Scaffold	GCA_001536745.1	294140	5.35554	FCLP01	27
marcescens	2880STDY5682832	Scaffold	GCA_001540185.1	293472	5.14448	FCGT01	21
marcescens	2880STDY5683021	Scaffold	GCA_001538485.1	293243	5.22187	FCFU01	38
marcescens	2880STDY5683016	Scaffold	GCA_001537805.1	292709	5.00868	FCMU01	19
marcescens	2880STDY5682879	Scaffold	GCA_001540605.1	292060	5.12572	FCIF01	18
marcescens	S8	Contig	MK507745b	291462	5.29	B2	38
marcescens	2880STDY5682949	Scaffold	GCA_001537865.1	290845	5.30011	FCMP01	26
marcescens	SE3605	Contig	GCA_002264285.1	288863	5.41286	NPGH01	57
marcescens	2880STDY5682889	Scaffold	GCA_001539745.1	286453	5.00969	FCIM01	18
marcescens	2880STDY5683031	Scaffold	GCA_001540225.1	286181	5.05368	FCGJ01	17
marcescens	2880STDY5682868	Scaffold	GCA_001538425.1	286074	5.00939	FCHV01	12
marcescens	LCT-SM166	Scaffold	GCA_000442455.1	285971	5.07002	ATJW01	13
marcescens	2880STDY5682939	Scaffold	GCA_001538325.1	285363	5.21225	FCMM01	24
marcescens	2880STDY5683002	Scaffold	GCA_001540565.1	285266	5.0528	FCLX01	16
marcescens	2880STDY5683007	Scaffold	GCA_001539305.1	285179	5.1277	FCFH01	23
marcescens	2880STDY5682967	Scaffold	GCA_001538685.1	284509	5.0073	FCKS01	17
marcescens	2880STDY5682977	Scaffold	GCA_001536645.1	284125	5.01066	FCLC01	18
marcescens	2880STDY5682875	Scaffold	GCA_001539925.1	283991	5.03556	FCIB01	19
marcescens	2880STDY5682959	Scaffold	GCA_001536625.1	283986	5.00751	FCKK01	15
marcescens	2880STDY5682983	Scaffold	GCA_001539685.1	283969	5.17221	FCLI01	23
marcescens	2880STDY5683010	Scaffold	GCA_001538465.1	283924	5.16774	FCFS01	17
marcescens	2880STDY5683008	Scaffold	GCA_001539485.1	283041	5.21365	FCGN01	17
marcescens	2880STDY5682884	Scaffold	GCA_001539345.1	281999	5.14794	FCIH01	32
marcescens	2880STDY5682957	Scaffold	GCA_001540825.1	281874	5.40274	FCKI01	28
marcescens	2880STDY5682857	Scaffold	GCA_001536505.1	281358	5.19041	FCHL01	16
marcescens	2880STDY5683033	Scaffold	GCA_001539985.1	280841	5.01078	FCGF01	16
marcescens	2880STDY5682818	Scaffold	GCA_001539025.1	280166	5.36932	FCGU01	16
marcescens	2880STDY5682869	Scaffold	GCA_001537485.1	278576	5.01018	FCHW01	16
marcescens	2880STDY5682907	Scaffold	GCA_001538645.1	278529	5.27346	FCIX01	26
marcescens	2880STDY5682816	Scaffold	GCA_001537525.1	278523	5.33785	FCFZ01	27
marcescens	2880STDY5682929	Scaffold	GCA_001536845.1	278521	5.36343	FCJK01	26
marcescens	S13	Contig	MK507746b	278184	5.14	B4	32
marcescens	2880STDY5682960	Scaffold	GCA_001536665.1	275769	5.10777	FCKM01	32
marcescens	2880STDY5682951	Scaffold	GCA_001537005.1	273362	5.20252	FCKA01	19
marcescens	2880STDY5682956	Scaffold	GCA_001539325.1	273198	5.21309	FCKH01	14
marcescens	2880STDY5682947	Scaffold	GCA_001538005.1	273011	5.16539	FCJZ01	18
marcescens	2880STDY5682973	Scaffold	GCA_001540705.1	271630	5.24414	FCKZ01	20
marcescens	2880STDY5682890	Scaffold	GCA_001540305.1	271120	5.18507	FCIQ01	16
marcescens	2880STDY5682839	Scaffold	GCA_001539725.1	271118	5.18485	FCGW01	18
marcescens	2880STDY5683018	Scaffold	GCA_001540665.1	270987	5.2972	FCGA01	26
marcescens	2880STDY5682883	Scaffold	GCA_001538825.1	270748	5.14237	FCIK01	17
marcescens	2880STDY5682986	Scaffold	GCA_001537705.1	269674	5.19853	FCLL01	23
marcescens	2880STDY5682976	Scaffold	GCA_001540445.1	269514	5.07738	FCLB01	17
marcescens	2880STDY5682848	Scaffold	GCA_001538445.1	267343	5.29851	FCHD01	27
marcescens	2880STDY5682990	Scaffold	GCA_001540065.1	267343	5.27931	FCLN01	20
marcescens	2880STDY5683035	Scaffold	GCA_001537405.1	266926	5.05144	FCFI01	14
marcescens	2880STDY5683004	Scaffold	GCA_001538565.1	266761	5.28507	FCMA01	33
marcescens	2880STDY5682885	Scaffold	GCA_001540625.1	266715	5.20508	FCII01	23
marcescens	2880STDY5682852	Scaffold	GCA_001538725.1	266537	5.01133	FCHH01	15
marcescens	2880STDY5682938	Scaffold	GCA_001538965.1	265575	5.10741	FCJQ01	18
marcescens	2880STDY5682934	Scaffold	GCA_001538745.1	265301	5.37614	FCJR01	22
marcescens	2880STDY5682932	Scaffold	GCA_001540145.1	265064	5.21616	FCJM01	19
marcescens	2880STDY5682814	Scaffold	GCA_001538905.1	264904	5.36339	FCFK01	30
marcescens	2880STDY5682831	Scaffold	GCA_001539505.1	264902	5.21734	FCFT01	18
marcescens	2880STDY5682856	Scaffold	GCA_001536445.1	264111	5.09789	FCHN01	15
marcescens	2880STDY5682865	Scaffold	GCA_001539885.1	263080	5.20291	FCHT01	21
marcescens	2880STDY5682958	Scaffold	GCA_001540005.1	261954	5.11073	FCKJ01	14
marcescens	2880STDY5682924	Scaffold	GCA_001537185.1	261841	5.12534	FCJG01	15
marcescens	2880STDY5682823	Scaffold	GCA_001537845.1	261698	5.05336	FCGH01	19
marcescens	2880STDY5682881	Scaffold	GCA_001537665.1	260982	5.16766	FCIG01	17
marcescens	2880STDY5682866	Scaffold	GCA_001537225.1	260591	5.27566	FCHS01	32
marcescens	2880STDY5682994	Scaffold	GCA_001536545.1	260303	5.01031	FCLR01	17
marcescens	2880STDY5682820	Scaffold	GCA_001537765.1	259522	5.01133	FCFY01	18
marcescens	2880STDY5682872	Scaffold	GCA_001537345.1	259518	5.13052	FCHZ01	21
marcescens	2880STDY5682993	Scaffold	GCA_001538865.1	259401	5.00992	FCLQ01	17
marcescens	2880STDY5682825	Scaffold	GCA_001537885.1	259308	5.01045	FCFG01	22
marcescens	2880STDY5682966	Scaffold	GCA_001536945.1	259285	5.12798	FCKT01	14
marcescens	2880STDY5682930	Scaffold	GCA_001537305.1	259221	4.99231	FCML01	17
marcescens	2880STDY5682968	Scaffold	GCA_001538405.1	259052	5.00773	FCKU01	18
marcescens	2880STDY5682826	Scaffold	GCA_001538765.1	258651	5.15432	FCGQ01	16
marcescens	2880STDY5682943	Scaffold	GCA_001539625.1	258542	5.33164	FCJW01	29
marcescens	2880STDY5682834	Scaffold	GCA_001539805.1	256984	5.05239	FCFP01	13
marcescens	2880STDY5682870	Scaffold	GCA_001540525.1	256759	5.32243	FCHX01	29
marcescens	2880STDY5682979	Scaffold	GCA_001538585.1	256739	5.3884	FCLD01	22
marcescens	2880STDY5682984	Scaffold	GCA_001539605.1	256302	5.18177	FCLJ01	14
marcescens	2880STDY5682954	Scaffold	GCA_001539665.1	255641	5.00905	FCKF01	16
marcescens	2880STDY5682905	Scaffold	GCA_001537065.1	254236	5.09441	FCIV01	16
marcescens	2880STDY5682861	Scaffold	GCA_001536345.1	254127	5.16292	FCHO01	18
marcescens	2880STDY5682969	Scaffold	GCA_001540545.1	253817	5.21617	FCKW01	16
marcescens	BIDMC 81	Scaffold	GCA_000633695.1	253459	5.04622	JJMZ01	33
marcescens	2880STDY5683032	Scaffold	GCA_001538705.1	251419	5.36989	FCFQ01	17
marcescens	2880STDY5682963	Scaffold	GCA_001539945.1	250704	5.12637	FCKP01	24
marcescens	SE768	Contig	GCA_002264105.1	248646	5.49907	NPGI01	55
marcescens	2880STDY5682851	Scaffold	GCA_001537605.1	248465	5.01145	FCHG01	14
marcescens	2880STDY5683011	Scaffold	GCA_001539125.1	247740	5.16675	FCFR01	14
marcescens	S1	Contig	MK507743b	247189	5.24	B1	41
marcescens	2880STDY5682888	Scaffold	GCA_001538345.1	246265	5.27507	FCIN01	27
marcescens	2880STDY5682936	Scaffold	GCA_001539285.1	245957	5.10837	FCJP01	36
marcescens	2880STDY5682955	Scaffold	GCA_001536325.1	245778	5.21552	FCKG01	16
marcescens	2880STDY5682819	Scaffold	GCA_001537145.1	245710	5.36815	FCGD01	19
marcescens	2880STDY5682855	Scaffold	GCA_001540425.1	245534	5.0561	FCHJ01	16
marcescens	2880STDY5683020	Scaffold	GCA_001538195.1	245080	5.23157	FCGS01	24
marcescens	2880STDY5683014	Scaffold	GCA_001537445.1	244778	5.16724	FCFL01	21
marcescens	454_SMAR	Scaffold	GCA_001064975.1	242118	5.20961	JVGM01	33
marcescens	2880STDY5682975	Scaffold	GCA_001538665.1	241525	5.10893	FCMQ01	30
marcescens	2880STDY5682830	Scaffold	GCA_001537645.1	241400	5.21747	FCGM01	15
marcescens	2880STDY5682846	Scaffold	GCA_001537025.1	240962	5.2818	FCHC01	28
marcescens	2880STDY5682906	Scaffold	GCA_001536725.1	237112	5.15655	FCIW01	17
marcescens	2880STDY5682950	Scaffold	GCA_001536895.1	236091	5.12567	FCKB01	17
marcescens	2880STDY5682952	Scaffold	GCA_001536525.1	236060	5.35406	FCKD01	29
marcescens	2880STDY5682987	Scaffold	GCA_001540785.1	236036	5.23376	FCLM01	24
marcescens	2880STDY5682971	Scaffold	GCA_001538115.1	235336	5.18383	FCKV01	33
marcescens	2880STDY5683000	Scaffold	GCA_001539465.1	235326	5.21127	FCMT01	37
marcescens	2880STDY5683015	Scaffold	GCA_001539105.1	234394	5.14507	FCMW01	31
marcescens	2880STDY5682902	Scaffold	GCA_001540105.1	233376	5.36889	FCIS01	23
marcescens	ano1	Contig	GCA_001853455.1	232610	5.49262	MJVB01	107
marcescens	ano2	Contig	GCA_001853495.1	232610	5.471	MJVC01	71
marcescens	MGH135	Scaffold	GCA_002152845.1	231522	5.14868	NGUD01	3
marcescens	2880STDY5682891	Scaffold	GCA_001540325.1	228962	5.01026	FCIP01	19
marcescens	S5	Contig	MK507744b	228817	5.23	B3	41
marcescens	2880STDY5682849	Scaffold	GCA_001540265.1	228119	5.29736	FCHE01	28
marcescens	2880STDY5682896	Scaffold	GCA_001540745.1	227059	5.1093	FCJU01	28
marcescens	VGH107	Contig	GCA_000342205.1	220690	5.51912	AORJ01	83
marcescens	W2.3	Contig	GCA_000292365.1	216941	5.23179	ALOV01	72
marcescens	2880STDY5682840	Scaffold	GCA_001537425.1	214084	5.10943	FCGX01	32
marcescens	286_SMAR	Scaffold	GCA_001063175.1	213464	5.12046	JVMW01	49
marcescens	287_SMAR	Scaffold	GCA_001064335.1	213464	5.12282	JVMV01	54
marcescens	2880STDY5683036	Scaffold	GCA_001538985.1	212667	5.00282	FCFE01	16
marcescens	280_SMAR	Scaffold	GCA_001063145.1	212292	5.11343	JVNC01	55
marcescens	SE4145	Contig	GCA_002264175.1	202460	5.42782	NPGG01	73
marcescens	2880STDY5682824	Scaffold	GCA_001538525.1	201960	5.107	FCFO01	39
marcescens	2880STDY5682850	Scaffold	GCA_001539365.1	201461	5.29686	FCHF01	29
marcescens	2880STDY5682847	Scaffold	GCA_001538805.1	200186	5.32758	FCHB01	28
marcescens	370_SMAR	Scaffold	GCA_001064715.1	197545	5.19632	JVJT01	52
marcescens	MSU97	Contig	GCA_001902635.1	197047	5.25853	MJAO01	65
marcescens	2880STDY5682882	Scaffold	GCA_001536685.1	195900	5.14888	FCIJ01	32
marcescens	2880STDY5683034	Scaffold	GCA_001537565.1	190456	5.46613	FCGK01	35
marcescens	EGD-HP20	Contig	GCA_000465615.2	189845	5.07762	AVSR01	61
marcescens	276_SMAR	Scaffold	GCA_001063125.1	189638	5.1636	JVNH01	108
marcescens	2880STDY5682815	Scaffold	GCA_001536485.1	185090	5.33966	FCFX01	27
marcescens	2880STDY5682928	Scaffold	GCA_001536405.1	181282	5.10771	FCJJ01	15
marcescens	420_SMAR	Scaffold	GCA_001063375.1	176513	5.20639	JVHU01	37
marcescens	294_SMAR	Scaffold	GCA_001076625.1	170879	5.11366	JVMN01	75
marcescens	532_SMAR	Contig	GCA_001065325.1	168377	5.09923	JVDI01	89
marcescens	MCB	Contig	GCA_000738535.1	157248	5.29878	JPQY01	103
marcescens	290_SMAR	Scaffold	GCA_001064345.1	153826	5.11548	JVMS01	61
marcescens	MGH136	Scaffold	GCA_002153355.1	149903	5.31132	NGUE01	6
marcescens	395_SMAR	Scaffold	GCA_001064835.1	130011	5.19954	JVIU01	79
marcescens	1241_SMAR	Contig	GCA_001060625.1	128064	5.11755	JVXJ01	117
marcescens	410_SMAR	Scaffold	GCA_001063325.1	123543	5.20281	JVIF01	74
marcescens	945154301	Contig	GCA_001317205.2	121222	5.64462	LJEV02	182
marcescens	at10508	Scaffold	GCA_002250685.1	120371	5.68777	NPIX01	272
marcescens	790_SMAR	Scaffold	GCA_001067375.1	119776	5.68713	JUSU01	159
marcescens	1198.rep1_SMAR	Scaffold	GCA_001062285.1	119527	5.15999	JVZG01	77
marcescens	945174350	Contig	GCA_001317425.2	119029	5.79217	LJEX02	179
marcescens	546_SSON	Scaffold	GCA_001065405.1	117900	5.10248	JVCS01	83
marcescens	ATCC 14041	Contig	GCA_000695485.1	113020	5.02987	JGVB01	161
marcescens	1185_SMAR	Scaffold	GCA_001062235.1	110597	5.16346	JVZV01	139
marcescens	398_SMAR	Scaffold	GCA_001064855.1	107501	5.19847	JVIS01	64
marcescens	1242_SMAR	Contig	GCA_001060655.1	106106	5.11393	JVXI01	144
marcescens	sicaria (Ss1)	Contig	GCA_001889685.1	105742	5.11262	MEDA01	206
marcescens	706_SMAR	Contig	GCA_001067015.1	105296	5.1062	JUWH01	125
marcescens	YDC563	Scaffold	GCA_000734475.1	103940	5.07365	JPOB01	54
marcescens	2880STDY5682900	Scaffold	GCA_001537725.1	102783	5.09845	FCKY01	85
marcescens	1198.rep2_SMAR	Scaffold	GCA_001061195.1	101686	5.12624	JVZF01	135
marcescens	189	Contig	GCA_001908015.1	100707	5.14978	MQRJ01	101
marcescens	2880STDY5683025	Scaffold	GCA_001538785.1	99071	5.71943	FCGE01	146
marcescens	MC620	Scaffold	GCA_000418815.1	86897	5.25981	ATOG01	138
marcescens	MC6001	Scaffold	GCA_000418835.1	85735	5.36762	ATOH01	131
marcescens	311_SMAR	Contig	GCA_001064455.1	84922	5.0954	JVMB01	164
marcescens	1218_SMAR	Scaffold	GCA_001060585.1	82520	5.12689	JVYI01	154
marcescens	1186_SMAR	Contig	GCA_001061145.1	80291	5.15279	JVZU01	204
marcescens	907_SMAR	Contig	GCA_001068085.1	80288	4.92062	JUOM01	185
marcescens	MC458	Scaffold	GCA_000418915.1	77267	5.40209	ATOL01	156
marcescens	MC459	Scaffold	GCA_000418895.1	77151	5.37306	ATOK01	129
marcescens	2880STDY5682935	Scaffold	GCA_001539045.1	75271	5.56785	FCJT01	147
marcescens	684_SMAR	Scaffold	GCA_001065935.1	72920	5.47264	JUXF01	239
marcescens	AB42556419-isolate1	Scaffold	GCA_000418935.1	69568	5.33487	ATOM01	117
marcescens	698_SMAR	Contig	GCA_001066945.1	68508	5.21305	JUWR01	193
marcescens	1219_SMAR	Scaffold	GCA_001061225.1	68468	5.13737	JVYH01	156
marcescens	MC6000	Scaffold	GCA_000418855.2	66565	5.32774	ATOI01	133
marcescens	MC460	Scaffold	GCA_000418875.1	66337	5.3712	ATOJ01	139
marcescens	374_SMAR	Scaffold	GCA_001064725.1	62588	5.18509	JVJP01	197
marcescens	ML2637	Scaffold	GCA_002118055.1	62301	5.71835	NDXU01	224
marcescens	1145_SMAR	Scaffold	GCA_001060335.1	56021	5.25014	JWBL01	226
marcescensa DZ0503SBS1	DSM21420	Contig	GCA_000738675.1	4451630	5.22492	JPUX01	2
nematodiphila	CGMCC 1.6853	Scaffold	GCA_900101535.1	290628	5.17907	FMUT01	27
nematodiphila	WCU338	Scaffold	GCA_900005125.1	66254	5.12368	CBVO01	76
odorifera	FDAARGOS_353	Contig	GCA_002206385.1	5307527	5.52651	NJFR01	6
odorifera	DSM 4582	Scaffold	GCA_000163595.1	170690	5.26739	ADBY01	33
oryzae	J11-6	Scaffold	GCA_001976145.1	349774	5.01278	MOXD01	81
plymuthica	A153	Contig	GCA_001606165.1	3081744	5.47537	LRQU01	2
plymuthica	NBRC 102599	Contig	GCA_001590925.1	185713	5.28636	BCTU01	78
plymuthica	HRO-C48	Contig	GCA_001590765.1	164523	5.47551	LTDN01	64
plymuthica	A30	Contig	GCA_000300895.1	154127	5.55402	AMSV01	78
proteamaculans	MFPA44A14-05	Contig	GCA_900175135.1	128325	5.36889	FWWG01	80
rubidaea	CFSAN059619	Contig	GCA_014840855.1	1038696	4.9	JACYQC01	33
rubidaea	NBRC 103169	Contig	GCA_001598675.1	350950	4.95751	BCZJ01	29
Serratia sp.	S4	Scaffold	GCA_000347995.1	4845092	5.45474	APLA01	2
Serratia sp.	TEL	Contig	GCA_001011075.1	613447	5.00054	LDEG01	19
Serratia sp.	2880STDY5682895	Scaffold	GCA_001537265.1	416730	5.07211	FCJL01	14
Serratia sp.	S119	Contig	GCA_001984565.1	332669	5.12207	MSFH01	48
Serratia sp.	14-2641	Scaffold	GCA_001692375.1	326267	6.34351	LXKR01	105
Serratia sp.	Leaf51	Scaffold	GCA_001422575.1	283262	5.4209	LMLJ01	58
Serratia sp.	2880STDY5682894	Scaffold	GCA_001537385.1	278712	5.17639	FCJA01	26
Serratia sp.	Ag1	Contig	GCA_000743355.1	208698	5.34757	JQEI01	110
Serratia sp.	Ag2	Contig	GCA_000743365.1	143145	5.32482	JQEJ01	109
Serratia sp.	M24T3	Contig	GCA_000257645.1	132002	5.25455	AJHJ01	114
Serratia sp.	DD3	Contig	GCA_000496755.2	108440	5.27353	AYKS02	123
Serratia sp.	ISTD04	Contig	GCA_001714765.1	103262	5.06914	MBDW01	120
Serratia sp.	H1n	Contig	GCA_000633315.1	71879	6.12336	AYMN01	247
Serratia sp.	H1w	Contig	GCA_000633355.1	71879	6.12603	AYMQ01	240
Serratia sp.	HMSC15F11	Scaffold	GCA_001808215.1	62227	5.39675	LWNG01	132
symbiotica	SCt-VLC	Scaffold	GCA_900002265.1	155694	2.50033	-	22
ureilytica	Lr5/4	Contig	GCA_000988045.1	5391360	5.39136	JSFB01	1
a species designation reported by Sandner-Miranda et al. 2018
b the accession number refers to the CRISPR positive contig as reported by Scrascia et al. 2019. The remaining contigs are, at present time, unpublished
