# Supplementary material for: Bioinformatic survey of CRISPR loci across 15 Serratia species
Source: Microbiologyopen. 2023 Mar 2;12(2):e1339. doi: 10.1002/mbo3.1339 (PMC9981886; doi:10.1002/mbo3.1339)
Supplement: Supplementary file 2 — Table S2: Spacer analyses. [file MBO3-12-e1339-s002.xlsx]

## Sheet: unique_spacers_list
Spacer ID	protospacer origin
>CP065640_1_1
GGTCGTACCCGGATTATCATCTGCAACAAAAAA
>CP065640_1_2
GGCCGTAACAATAGCCGGAGGACAACGAAATCT
>CP065640_1_3
GTCACCGGTACTCACATCTTAATCTAAGGACCA
>CP065640_1_4
AGCCAGCGCAGTATCGCCGCCATAATAGAAATC
>CP065640_1_5
GGGTGTATTTCAGGCCTGGCGCGCCTGCGAAGA
>CP065640_1_6
GCAGGTCCCTGTGATGGGTGAAGACGGTCTGCA
>CP065640_1_7
GGACATGATTACCGCTGCGTTTATCCAGCAGTA
>CP065640_2_1
GTTTGCGACAAACCGGTGTCACCGGAGAAATG
>CP065640_2_2
AACATGTCGAACATCCTCACCGGCAAAAACGA
>CP065640_2_3
ATCGGCTAAATCTTTCCGATGCGGATAAATCG
>CP065640_2_4
ACCACGCTTCAGCCGATCAGGCCACTTTGATG
>CP065640_2_5
TTTTTTTGTCAGCATCAGAAACAGCGCTTTAC
>CP065640_3_1
CAAATCGCCGTGTTAATTCGTCGAGTATTTCAG
>CP065640_3_2
TTGGCGATAGCCAAGGCTAGATGATTTTTACC
>CP065640_4_1
GTTCTCAGGCACACTTTCGCGACACATTTCATGAT
>CP065640_4_2	plasmid
AGGTATACAATGCCAGCGCGTAGCAGTCGTTGGT
>CP065640_4_3	plasmid
AGGCGTACGGCGCCAGCGGCAAAACAAACGTGCT
>CP065640_4_4
ACCCGGCCCCGAGAGGGATCAACCGATAAGTGA
>CP065640_4_5	plasmid
GGCGCCCTGGATAACGTCACTCATCAGGTTCTT
>CP065640_4_6
GACGCGCCAGTTTGTTTTGCTCATGAAAATACA
>CP065640_4_7
GAGGAAGGACAATGAACACTATCGAAATGATCAA
>CP065640_4_8
GCTAGCTGTTCCTCGGACTGGTCCTGATTAGCCAT
>CP065640_4_9
CCCATACGATAACCGCAAAGCTCGTATTGAGAA
>CP065640_4_10	phage
ACGGCCTGCGCATGCTGAACCCGCTGATATTCAC
>CP065640_4_11	plasmid
AAGATTTTTCACAATGGCCTGCGTCAGTGATGA
>CP065640_4_12
TATAAATACAGTAAATTTGTGGTGTGAGTTATGG
>CP065640_4_13	plasmid
GCCGCCGGCCACATTGCGCCCGGTGATGTAGAT
>CP065640_4_14
GAGCATGGCTAAGCGTAAGAGCAACGAGCAGCGA
>LR134151_1_1
AGGTGGTGACGTTAGGCGCAGCAGTACTGGAG
>LR134151_1_2
ATGCCCACATAAACCGCACGTCAGCCTCAAGA
>LR134151_1_3
TTCGAGGGAATTTCTGGATGGAGTGGCCCGGA
>LR134151_1_4	plasmid
TTGGTCATCGATGTGTAGTTATCGCCGTTAAT
>LR134151_1_5
GATGGTTTGAATTACTGCCTGTCTGTATGTTT
>LR134151_1_6
CACGCACTGCGCTCATCAGGGCAAAGCTTCTA
>LR134151_1_7	phage
CGACAAGCAAGGCAAAGAATGGCCCTTGGAAG
>LR134151_1_8
AAAATTGGCTACGCCGGTGCGGTTGCCTCGTC
>LR134151_1_9
ATCTATTGGCTCAAACCCATTCTTGCTAGTAG
>LR134151_1_10	phage
CTGAACGTCTTCTTTTAAATCAGCCATCGCCA
>LR134151_1_11
TTAAATCATGGGCAAATAAAACCCCTGTCGCA
>LR134151_1_12	plasmid
TACTCATTTTTTACTTTCCCCGGCGGCTTCCC
>LR134151_1_13	phage
GTAAAAACCATGGGTGCCAGCCCGCTGAGTGG
>LR134151_1_14
AGGGGGGGGTAATCGTATTACTGGTACATCAG
>LR134151_1_15
CGGAACAGCGCATTCAGCAGGCCACATCTGCA
>LR134151_1_16
CATTTATCAGTTTCTGTGCCGCATCTGCAGCT
>LR134151_1_17
GTCTGGCTGGCGATAGTGCTGGCTCATCAGCC
>LR134151_1_18
ACATGCTTGCTAATTATCGCGACGCGAAAAGT
>LR134151_1_19
CGGCGCTGGAGAAAGCTAAACAGGACGCCAAA
>LR134151_1_20
TGTTGGCATTAACGATCCACGCGCCGGAGCAG
>LR134151_1_21
ATGGCGGGGTCCATTTTCTCGGGGTTTATGGA
>LR134151_1_22	phage
GGATTTCTTTCCATCTACTCATCCTCCTCCTC
>LR134151_1_23	phage
GAAATGACAGTTGCTTATGATAGGTGGCTCGC
>LR134151_1_24
CTGCCACTCGGCGGCTTTTTTAACGACTAAAT
>LR134151_1_25
TGTCACATAGTGGCAATCTTTATCAGGTTGAA
>LR134151_1_26
TGTCCTATCAATGACCCTATGATGCGGCGCGA
>LR134151_1_27
TTAGGCTGATATAATTTTGTTCGATAATCGGC
>LR134151_1_28
CTCAGGCCGTAGGGCGGGTCGGTAACAATCGAGTGTTCCCGATCGCCGCTGCCAGATGGT
>LR134151_1_29
GGATGTTCTGTGATGATGGGTGCCGGGACGAC
>LR134151_1_30	phage
CCAAAGGTGTACTGCCTGTGAGTCCTTGTACA
>LR134151_1_31
ATCGATACGACGGCCGCATTGTCAGTATCGCC
>LR134151_1_32
AACTGACCATCGATAACACCATGGCAGCAGCA
>LR134151_1_33
ATATAATCCGCCTCTCGCAGATAATACCATCG
>LR134151_1_34
GCGGCGGAGTTTGCTGCTGAGCACGCAGCCAT
>LR134151_1_35
GACTTGTGACACTGAGTGTCGAGTCCCTCGCT
>LR134151_1_36	plasmid
TCAGCCATATCACACCGTCGCTTGCATGCAGG
>LR134151_1_37
TATTTCTGTATCTCGATTTGAGTTGATTTCTT
>LR134151_1_38
GCGAACCGCAAAGCCCGTGACCTGGTGATCGTC
>LR134151_1_39
TAGGATTTATCGAGGGATGGGGGCTGATTCAT
>LR134151_1_40
CGGATTCTCTGGGGTAACAGTCACAATCGGGG
>LR134151_1_41	phage
AAGGTTAGGCGAACGGCCTGCACTGTTGGAGC
>LR134151_1_42
CACATCGGCGGGATCCAAGTGTACTTGCCTCG
>LR134151_1_43
CACAGAAGCAAGCCCAAAGCGCAGGGCTAAAA
>LR134151_2_1
CCCACAGATACGCCAGAACCTGATAGAACACA
>LR134151_2_2	plasmid
CGGCCCAGGTGCGTCGACGTAGCCTTGCTTTA
>LR134151_2_3
GTTAGGCAGAACAGGCGAAGGCAAGTCAGATA
>LR134151_2_4
ATCACCGGGATGTTGTGTAAGTTTATGTTGA
>LR134151_2_5	phage
TTAAAATAATTCGTTTGTATGGTGTGTTAGGC
>LR134151_2_6
TGTGATAACGCCATTTGTGGCTGAAAATTCTG
>LR134151_2_7
CTTGCGGAATTCTGGGAAAATGGAAAGCTACT
>LR134151_2_8	phage/plasmid
ACCATTCGCGACGATCTCCCCGCCCTGAAGCG
>LR134151_2_10
AGACCTCGCCGATTTAACTGAAGAGCTCACTG
>LR134151_2_11
TAATTGCCGCCGGGACATGGGTTGGTAATCAC
>LR134151_2_12
CGCAACGCATGGTTTCGTCTTTGTAGTAGATA
>LR134151_2_13
GGACGGTGATCACCATTCTGAATTACTCTGAA
>LR134151_2_14
GCAGCAGGACTGCCCACCACGGCGTTTTTACA
>LR134151_2_15
TTACGGCAACAATTTCCGAATAGCGCGCAGTA
>LR134151_2_16
ACTAATCCCTTGCTTAACAATATTGTGAGTGG
>LR134151_2_17	phage/plasmid
CTGGTGCTGATCAAGATAGCCGACAACGCTAA
>LR134151_2_18	phage/plasmid
GCCAATTCTGGTGCGCTGGTGGGGGAATCTTA
>LR134151_2_20
TGTGTTTTTTCTTTCTTTATTCCTGGTAGAGA
>LR134151_2_21	phage
GGTTAGATCAGGATACTGGCGACTGGATGCTA
>LR134151_2_22
GCTTGGTTTTGGGTTCTGGTTGGCTGCGCCCT
>LR134151_2_23	phage
GCCATAACGTTTCTGCTGATTTCCATTCCAAC
>LR134151_2_24	phage/plasmid
TGGGAATTTCGCCCAGGCACGCCGCATCAGGA
>LR134151_2_25
TTCTACGACAGCGAGTTTGTGAGTTTCTTTAA
>LR134151_2_26
TTCATTCAGTTGCTCCCGATCGGTCACAAGGG
>LR134151_2_27	phage/plasmid
AGTTTGTTGGCGTGGTCAGGCGTTATGGTGCA
>LR134151_2_28	phage
AACTACGACCGCGCCAACTACCTGCCTCAGAA
>LR134151_2_29	phage
AATGGCGGCCCTGTGTCTGCTGGAAGTATGTA
>LR134151_2_30
TGGGAAACAGGGAAAATGGTTCCTGTTGGGTCA
>MK507744_1_1
GCCCGATGCTGCGATAGCAATGCACTGAAGAG
>MK507744_1_2	phage
GGTATTTTTACCGCTGATGTTGGTGTGCCACG
>MK507744_1_3	plasmid
CTTGCCGACGCCCGTGGTCTGGACGCCGGACGC
>MK507744_1_4
AGCTATCACTGTCATCCCTCATCGGCCCAGAT
>MK507744_1_5	phage/plasmid
CGCCAGGGCCTCGACCGCATCATGATCGGCTG
>MK507744_1_6	plasmid
GCATTTGCCAGCCCGCGGCCCATCGCGCGCCC
>MK507744_1_7	phage
CAGCAGATCGTTAAAGTCGCCGGATTTCGGCC
>MK507744_1_8	phage/plasmid
CATTCGACTTGATGGTCTACGCCCAGGCGCTG
>MK507744_1_9	phage
CCAAGCTGGCTACGCCGGTGCGGTTGCCACGG
>MK507744_1_10
AACAGCGGATAAGGAAGATTCCTTACCCCTAA
>MK507744_1_11
AGCAAACTCAGTAAGACCGTCGTCGCGTTGAT
>MK507744_1_12	plasmid
CTCGTTGGGGCGATTAACAGCGATTTCTGTCA
>MK507744_1_13
TTGATAACTTAGAATACGACACTGCTTTAAAT
>MK507744_1_14	phage
GGCTACCAGCTTGATAACCCTCTTCCGGCGAA
>MK507744_1_15
GATGTCTCAGCACACTGTCGAATGACATGATT
>MK507744_1_16	phage
GTGGTCACCGGCAATCCGGGCAAACGTAAACT
>MK507744_1_17	plasmid
CGCTGGAACCGGCATGATGATAGACGCAGGTC
>MK507744_1_18	phage
CGCTGGTTTATCGACGATATTGAGCGTGTTGA
>MK507744_1_19	phage
ATTCGAGTATCCGGCACGAGGTACAGGTGATC
>MK507744_1_20	phage/plasmid
CCGGTGATGTTGTCGGCCATTGCCGGGGAGAC
>MK507744_1_21
TCCGCCGGAGGGAAGGATGAGCAACACCGCGA
>MK507744_1_22	phage
GCCATGCGCGGGGAGTTTCAGCCCTGGGCGAG
>MK507744_1_23	plasmid
AAGTGGCAGCGGAATTGTTCCGTGAGTACGGC
>MK507744_1_24
ACTCGCGAGTATTCTGGCGCGTGGGATGGCTC
>MK507744_1_25
CTTTGCGATGAGCTCGGTGATTTGCGACTGTG
>MK507744_1_26
GGAGCTTCTTGGAAGGTATTCAGTGGAGCAGA
>MK507744_1_27
GGCTGGGAGTCTGTCGGCCCGCGCGATATTGC
>MK507744_1_28
ATGATGAGAACTATGTTTATCCGTATCCTGAA
>MK507744_1_29	phage/plasmid
GAAGGCCAGCCGGTGCTGAAGCTGCGCGGCCA
>MK507744_1_30	plasmid
GTGTTTGCGCTGGATGTGGCGGCACGGTACCA
>MK507744_1_31
CCAACTGATGGGTAGTTGGCCGGCCAAGATATG
>MK507744_1_32
TTGCAACAACGAAGCCTACAGCAGCATTAGC
>MK507744_2_1	Phage
GGCATGCGGGTTTCCACATTTGGGCGGGTTAC
>MK507744_2_2
ATTGTTCTGGTCACGCACGCCAGACCAGCGAG
>MK507744_2_3
GATACCATCCGCGGGCGACTGCATATCGATCC
>MK507744_2_4
GTGCTTTCACTGGCCGATAGCATCATGACGTT
>MK507744_2_5
CCATGGCGAGAAAAGCGTAGTATTCCTCAGAAC
>MK507744_2_6
AGTGGGGCGGAAACAAAAAAACCGCCTCTCGGC
>MK507744_2_7
ATGCTTGGTTTGAAGGTTATGGCCCAACTTAT
>MK507744_2_8
GTTTCCCCCATCGCCGCCTCAACCATCTGCGG
>MK507744_2_9
TACGCCTGAAGCTGCCAAGTCCACGTTAACCC
>MK507744_2_10	plasmid
CGGCCCTGACGGCCCGCTAACGCGGAGATACA
>MK507744_3_1
TTCACGCGCGCCCATTGAGCTATATCTTTGCA
>MK507744_3_2	phage
GGCAGGCGACAGGTAACAACACACTGTCGTCT
>MK507744_3_3	phage
CATGAAGAAGCGCCGCAACGACCCGATCTATG
>MK507744_3_4
TTGTTGGCGTTGGCGGTCTGGCTGATGTGTCA
>MK507744_3_5	phage
CGTAGTAAAAGGTTCTCGCGTAGCACCTTATG
>MK507744_3_6
CCATGTCGGGAGACGCTGGGTCTTGTATGGCA
>MK507744_3_7
AAACGAAGAAGACACTTCTCGAATCATATCCT
>MK507744_3_8
TGGGCCTTGGTTCGTACTCATGACCTGTGCGG
>MK507744_3_9
CACATGGACGCGACGGAAATAACCGAGCACCC
>MK507744_3_10
GGCTGGGGATTAACCAACCCGCAGCCCAAAAT
>MK507744_3_11
AACCCTGGGCGGATGGCAATAAACAAAAGATT
>MK507744_3_12	phage
GTGCGGAATGGGATCACCTGGCCGTTGCACTC
>MK507744_3_13
GTTTGCGCAGAAGTTAATTGACGATAATAAAA
>MK507744_3_14
TAGATCACCGAGCCGGGACGGACTGGCAGGCC
>MK507744_3_15	phage
CAATGGATGCTCAGCGGCTGGAAAACTTGATG
>MK507744_3_16
TAATTTGCCAGCAGCTCCAAATCTCGTCTATT
>MK507744_3_17	phage
GCCTTCTTGTCGATAAACATAACGGAATCTAC
>MK507744_3_18
TCGATCGCCAGTCAGTGCGCGTGGGTATGGAT
>MK507744_3_19	phage
GATGTAAAACGCAGCGTCGAGCACATCGACCA
>MK507744_3_20
CAAGAAAACACCCCGGAAAAGTTCTGCGAGAA
>MK507744_3_21
TAAGAGGCCAGCGCAGTCTGGTTGGTAGAGAG
>MK507744_3_22
CATGCACATCTCGCTAACCTTGCCATAGTGAA
>MK507744_3_23	plasmid
CTCAGCGTCAGCGCGGGCACTGTCGCCCTGCT
>MK507744_3_24
GCAGTCTTCAGGCGGTGGGTGCCAATCCTGAC
>MK507744_3_25
GTGGTTACGGCAAATGGGAAG
>MK507744_3_26
GAGTTAATGACGATGATTGCCGGTGTTGAGCA
>MK507744_3_27	phage
CAGCTTGTGCCGAAAACCCAGGCGCAGCATTT
>MK507744_3_28
ATTAGGCCTGGCGGGTTTGGACGCACTACCCA
>MK507744_3_29
TTAGGTGAAAAGCTCAAGCAAATAATCTGCCC
>CP042512_1_1	phage/plasmid
CGATGTTTAGCCGCAAGCAGGCCACCGACGAT
>CP042512_1_2
GTGAGATAAAAACGCCGGTAGTTAACGCGGTC
>CP042512_1_3
TGAACATGATTTCTTCTCCTGGGTCTTCGGGT
>CP042512_1_4	phage/plasmid
CCCGCCGGGCATCGCTTTGTCTGAAATAAGGA
>CP042512_1_5
CGCCTGCATCCGCCGCCACAACTGAGTTTTTG
>CP042512_1_6	phage
TACGACCTGACCGGGGGCGATTTTGCCCCTAA
>CP042512_2_1	phage/plasmid
GTCAACGGCGTTGACCGGCTGGCCGAGCATCGC
>CP042512_2_2
TAATAACGCCGCAGCGTTAGCGCTTGTTCAAT
>CP042512_2_3
GGCCGGTGGAAATGCCGCAGGGCGCGACGATC
>CP042512_2_4
GGCACATTGCCCATATCGCGCACGGTCGAGCG
>CP042512_2_5
AAATGCTGCTCTATCTCGCCCGGGGATGGCTC
>CP042512_2_6
GTCGAGAACTACGCCGAGCCGGTGCCGATTGA
>CP042512_2_7
GGGCAATAATTTCTAACCCAATTCTGGGTAGC
>CP042512_2_8
GATGCATGGGGCGCTCAAATCGGCGCTCTCCGC
>CP042512_2_9
GTGGGTTAATCGTCTAAATAGGATTTGATGAT
>CP042512_2_10
GTATGGTTCCGCTGATCATCCAGGTGCCAATC
>CP042512_2_11
CCGACGCCGACACGCCTGTTTACCGATATTGA
>CP042512_2_12
CTTACTACCGCCACTCATAATGCCCCCGTCATAC
>CP042512_2_13
CTTTTCAAGCACCGCCGGCGAATGCAGGTCGA
>CP042512_2_14
CCCTTCGCCGAGGGGCTTCGATAATGACAACC
>CP042512_2_15
GGATCGCCGGCACGCATTGCAAGACCGAATTT
>CP042512_2_16	phage/plasmid
GCATTGCAGCCAGCGGATTTCTGATTTCGTCG
>CP042512_2_17
AGTACAACCGTAATCAGCTGCTTCTCTCTGGT
>CP042512_2_18
TTTCTGGACCATAAATTTTAGCGGGATGTATC
>CP042512_2_19
AATACTCGATTTTTTCCCCTGCTGTTCCCCGC
>CP042512_2_20
GGAATGCCTCACTAAAGGACGTGCCGGCAGAG
>CP042512_2_21
GCGTGAACGTCAAAGACAGCGCAGGACGTCTA
>CP042512_2_22
CATCGACGATTTAGTTTCTATCGCCACTGCCA
>CP042512_2_23
CGCCCCAGATTGAGGGGTTGTAGTTTGAGCCG
>CP042512_2_24
GCCGCCTGCACTTTGTCAAATCGCGCCTTGCC
>CP042512_2_25
AGAAATGATTACTGTTACAGCCTGGGCGGAAC
>CP042512_2_26
TCCGTTAGGTCGATATGCTTGCAGCTGAAGTC
>CP042512_2_27
ATTATGTCCAGAAGTGGTTAGAGGAACAGGGA
>CP042512_3_1
AGGTGAGCGGCCGCGTTGATTGGAACTCATTC
>CP042512_3_2
TCATGCGGCTACGCGCGGCGGCCGCGTGTTTGC
>CP042512_3_3
CGCAACGTGCGCAACCAGCAGCAGCCGGACGG
>CP042512_3_4
GTTAATCTTGTCGAACCCTTGCGCGATGACATC
>CP042512_3_5
TTCGACCAGCACCAGCCGCAGGACGTGGACAC
>CP042512_3_6
CGGCCATGCTGTTACGCTCCCAGCTTAACGCC
>CP042512_3_7
TCGCTGTCTAACGTGCCGCTGGATGGCGTGCT
>CP042512_3_8
GTTGCCGAGCAGCTGGCCAGCATTGCGATCGA
>CP042512_3_9
CCTTTACGATGTCGGCTTTCGATAAATTAGCG
>CP042512_3_10
GAAATTGCCTTGTTCCTCGGCGCGTAGGCGGC
>CP042512_3_11
GTATCTTTGCCGAACCTACCCTGCAAAAGTCG
>CP042512_3_12
CATACTATGGGCCACTCGTTCGAAATGTCCGA
>CP042512_3_13
CGGTCAATAAAAAAGAGGTCCGGCCGCTGACC
>CP042512_3_14
CCCAGGTCTCCGCAAATACGTTATCCAGCCAG
>CP042512_3_15
GTTTCCCCGTTCTGCGGGTAGATATTCACCTGC
>CP042512_3_16
TTCGTGAGGGCGATCATGACGACCGCTGATTAC
>CP042512_3_17
CTCCTGACGTTCTGCGTACTGGTGTTAGAAAA
>CP042512_3_18
GCCGCAACGGCCGGCCGCTCACTGAAGCCGTAG
>CP042512_3_19
CAAACTTTGTTAATTAGCCAGTGCTGCGACAG
>CP042512_3_20
GATGGAAAATGGCGGCCAGTTGAACCCGGCGC
>CP042512_3_21
GCCGAAGAAACGACGGCGGCGGGGATTGTGGC
>CP042512_3_22
CCATCGACAAGCGCGCCGCGCAGCTACCAGAC
>CP042512_3_23
CCGGGCTATTACGTCCAGCCATATATCAACGT
>CP042512_3_24
CGAAACACCGCCGCAAATGACCAGCGAGGGGC
>CP042512_3_25
GGCGAAATGTCCACGCCAACAACGAACCCGCG
>CP042512_3_26
CGTCTGAACATCGTGATTTGCCTGGGTGAGAG
>CP042512_3_27
GGTAAAAAAGTCCACCCGCGCAGTGTTGCGGC
>CP042512_3_28
TGGGTGGATGACGTGGCGGCCGGTGAGATTGG
>CP042512_3_29
ATGTTCGCATTGAGGTGTTCGACGGCCAGAAT
>CP042512_3_30
TCGTTATCCGGATCGCCCATGTTGCACTTGAC
>CP042512_3_31
TTGATGGATGTTGCATCGGGCGCTTTGGAGGA
>CP042512_3_32
GCACGATTATCGCGCTATTACGGGCTGTTACA
>CP042512_3_33
TTGAGCCAGCATTGCGGAGTTGGCTTGCAACT
>CP042512_3_34
CTCACGTTAAAAACCGAGGATTACCAGGGGGC
>CP042512_3_35
CGGCGACGTTATCAGGTGCGGCTGGCGCAGGC
>CP042512_3_36
CTGGCGTTTCACATGACAGGCCGCGTGATGGT
>CP042512_3_37
GAGGAAGAAGACGACGAAGCAGCCTTTACCGC
>CP042512_3_38
CAATCGCAAGTGTCATCTGGCGAAAAGTCTAC
>CP042512_3_39
GCCGGAGGATTCTCTTTGCTTCCAGGAAGTAC
>CP042512_3_40	plasmid
GCCGCCAATTCTTTTTGCGTCAGGCCGAGTTG
>CP042512_3_41
CGATCAGCGCCGGTGATGTTGACTACTACGAG
>CP042512_3_42
AGGTGTTCGGGCCGACAGACAACTGGCAGCGC
>CP042512_3_43
CGATTATGAGACCCTTGATAGGGCTATATAAA
>CP042512_3_44
GTGTCACGCTGTACAACCCGCGCACCATCGAA
>CP042512_4_1
TCATAGGGCAGCATCTCCCCGCCTGCCGTACA
>CP042512_4_2
GCAGGGGTGGATGATGGCGTTGCAGTCCTCCTC
>CP042512_4_3	plasmid
CCCATGGTCACGAACTCGGCCGCGATGCCATT
>CP042512_4_4
AATTTATCCGGTCGATGCCGCCGGATGCGCGA
>CP042512_4_5
GCGTCGTCAGGCTGACGAAAGATGGGCAGCGA
>CP042512_4_6
TAGATCGCATTGCATCCGGCGTTATGACAATA
>CP042512_4_7	phage
CTGGCTACGCCGGTGCGGTTGCCGCCGGTTCA
>CP042512_4_8
TTGATAAGATCGCTGTTGATATCGCACAGCAG
>CP011642_1_3
CTGCGCCTTCTCAGAGAAAGCCCGGATTTCGT
>CP011642_2_7
GTGAAGACCAACCCATATTTCTACCGCGTCAC
>CP011642_2_8
GCGCAGCTTCAGGTAACGGTCTGCGCCGGTGC
>CP011642_2_12
TACTGGGTATCTATTTAGTTTCATTACGCCAC
>CP011642_2_13
CTAAAATGGCATGGACACAATCTTGCCCAATA
>CP011642_2_14
ATTTAGACCATTGCCAGGGGCAACCGAGAATC
>CP011642_2_15
ACTGAGAAATGGGATCGCGTATATACCCAAGC
>CP011642_2_16
GGATACCGAATCTTTCAACCCAGTTAGCGCGC
>CP011642_2_17
GCGCTCGATGGGGAGACGTTGGTTTTTCCGAA
>CP011642_2_18
ATAAAAAGCAGTGGCCCGCCGCGTGCAATCAG
>CP011642_2_19
CGTTTCAGCAGATCCACATTGCCGTAAAGCTG
>CP011642_2_20	phage
TTCGCCCCTAAGCGCCACCACGGCAAACACCT
>CP011642_2_21
CCGGCGTTAACCGGCGATATAAACGCAGCCCG
>CP011642_2_22
GTTCACCAGATGGATCCCAATAATTACCGCCAC
>CP011642_2_23
TGTACCCATCCCAGTCGCCGCCATATTCGTAC
>CP011642_2_24	plasmid
TGAGCGAGTCTGGTTTCGATGAAATGCCGATA
>CP011642_2_25
CGATCTTACAGTGGCGGCAATGTTACGTTGAC
>CP011642_2_26
ATGGCCACGCATGACTGCTGGCGCACAACCTA
>CP011642_2_27	phage
GCCTGAGAACGATATCGTTCGCTCAAAAGCTGA
>CP011642_2_28
ATCTGGCGCTGCGCCGGCGTCATGGCCACGGC
>CP011642_2_29	plasmid
TTACAATCACCGCACAAGAGGTTTAGTCCAGG
>CP011642_2_30
TCACTGGCACTGACGTCATGGCCGCCTTGGGG
>CP011642_2_31
GCGAACTGCGCACCGACATTTCGGCCAGTTCG
>CP011642_2_32	phage
CAGCAGGATATCAACAAGCGAGCTTCCAAGGC
>CP050447_1_1	phage/plasmid
TACGGCAGTCTAAACCCTATGATGCGGACCGA
>CP050447_1_2
ATGAGCAGGGCGCTTTGTTTTGTCCTCATGCG
>CP050447_1_3
CATTAACCCCTCACTATTGGCAGAACGCCTAA
>CP050447_1_4
AATCCAAGCAGGCCAATGTGCAATGACGATGA
>CP050447_1_5
CAATGCTAATAGTGTGGCCAGCATGTACGACAC
>CP050447_1_6	phage
TCGAATGAATTGGCCATTACTTGCCCGCCTTA
>CP050447_1_7	plasmid
GCCAAAGATGCCGAGGGCATGAAACGTAAAGA
>CP050447_2_1	phage/plasmid
AACTCAACAAAGTCCTGAGCATAATCCTGGTA
>CP050447_2_2
GCGTACCTGTTGCCTGAAAATTTCTACATCAC
>CP050447_2_3	phage
CCATTGTTCATAGTGTCCAACTTCATCGTCGG
>CP050447_2_4
ATAACCCCGTAATCAATGCCAACTGCAGGCGC
>CP050447_2_5
TACCCGCAGGCATTCTGTCCACTGATCTACTG
>CP050447_2_6
GTGTCCGTGGTCTGGGTTAAACAGGCTGCCGG
>CP050447_2_7
CGCCTGCCGGTTCCATTGTTATTGTTGACGCA
>CP050447_2_8	plasmid
GGCCGATGAGAGATAACCACCGGTAAGATGAG
>CP050447_2_9
CGATTATTACCACCGCTGGGGCGGCCAAGATT
>CP050447_2_10	plasmid
CAGTCAGGCATACGGGTCATGGCTTCCATCAC
>CP050447_3_1
GTCATCGAGTGGATGAACTTTGGGCTTGGTCG
>CP050447_3_2
CGGTGCGGATATCTGCAGCTATCAATCAGCTG
>CP050447_3_3
CGCCCATTCAGCATACCGATCGTGTAGTTGAA
>CP050447_3_4
GATTCAGCATTTCGCAACGCCTGGACGGAATT
>CP050447_3_5	plasmid
AGAGCTGGGCCGCCAATCCCTGGGTGTGGGTA
>CP050447_3_6
CCATTATCTATTAGCCATTGACGAGAGTCGTG
>CP050447_3_7
CGCGATCGCGGAGGTCAACGCTGAATTGTTCA
>CP050447_3_8
CATCTTTGTGACTGCCAGCTTATCAGCGCTAC
>CP050447_3_9	plasmid
CGCGGCTCCCGCCGCCATCGAGGTGGCCGATC
>CP050447_3_10
ATTTTGCGGAGATGGAGTCCGCGTATATAGAA
>CP050447_3_11
GCAATCGCCACATGTTCGGCGGTTACAAGGCT
>CP050447_3_12
ACGGTTAACGGCAGTGTTGCCGGTGGTTTTTA
>CP050447_3_13
TCCGGGCAGTTGCCGACGGCAATGAGCTGGCC
>CP050447_3_15	plasmid
GTGCCGAGCAGTTGATCGACCAGGCCAGCGTC
>CP050447_3_16
GAAATGAATTTGGAAGACCTGGCGCGCCAGTTG
>CP050447_3_17
GGTTTATCAGCGATGCGTATGCGGATTACAACC
>CP050447_3_18
AATACTGTTTCCGCGATCGTTGGAGCCAACGT
>CP050447_3_19	plasmid
TTCATCCATAGCTGCTCGGTGCGCGGGCCGCC
>CP050447_3_20	plasmid
CACATGATCGACGAGGCCCGGCTTTATTCCTAC
>CP050447_3_21	plasmid
CCGATAATGATGCGGTCGAGCGCCTGACGTTT
>CP050447_3_22	plasmid
CAGCACGTCACCCGACGAGCTGGAGCAGGCGC
>LR890657_1_1
AGAGTGCGACGAGGCAGAGCGCAGCTTCTACG
>LR890657_1_2	phage
CCACACGAACGTTTTTCAAGTTAACTTTGATA
>LR890657_1_3
CGACTCGTAGAGGTGAGGCTCTTTATTCACAT
>LR890657_1_4	phage/plasmid
GCCAGCACTCGCCCTTATCGTTCGCGTTATCA
>LR890657_1_5
ATCGTCAATTCCAACGGCACGCAGGTGATCGA
>LR890657_1_6	phage/plasmid
TCCTTATAGTCACCGCTGCGGCTGGTCCACAC
>LR890657_1_7
CGCCGGGCCAATGGGGCACGTCGGCAAATTCC
>LR890657_1_8
GATTCGTCATTTTGATAGCGCATAGAAAACTG
>LR890657_1_9
ATGTGGCCGCTGCTGCATGACCTTGCGCTGCA
>LR890657_1_11
CATCGACGCAGCCGGACGTCCATCCGAAAAAC
>LR890657_2_1	phage/plasmid
CGAGCACTGGTAAGCAGTACATGATCCCTGGA
>LR890657_2_2	phage
TCTTTCGGCAGCGTCAACGATAATCCTTATCT
>LR890657_2_3	phage
CACACCCTTGGTACTCTGGCAATCGCCGACGC
>LR890657_2_5
CCAATAATTCACACTCCAGTAACCTTCGCAGT
>LR890657_2_6	phage
GAAAACGAAATCCTGGTGCTGGACCAGCTGAT
>LR890657_2_7	phage/plasmid
CGCGTCCAGGCTACCCGGCAGCGCGTGGCGGA
>LR890657_2_8	phage
TGCTGACGCAGACCGCCGATAGCATGTTGTTT
>LR890657_2_9	phage
ATGGCAGAACGTGACCGCCGTCCCGTAAATGC
>LR890657_2_11	plasmid
CTGGGAGTATGATCCGGAGGAATGGCGTGAAG
>LR890657_2_12	plasmid
CTCGGGAACAGCAAGTGAATGACTTTCGAGTT
>LR890657_2_13
TCTTCAATCGATTCTTCGCCAATGATCCACGC
>LR890657_2_14
GTCTCGGTAAGGACTACCGCAACGCCGATTAT
>LR890657_2_15
CTCGGGATCGGGCATTGAAAGAAGTTCGCCGA
>LR890657_2_16
GTGCCAGTCTTTATTGCATAGCAGACTGAGGA
>LR890657_2_17	plasmid
TAAAAGATATATCAGATATATCTATATGTCTGA
>LR890657_2_18	plasmid
TTTCGGGAATGCAAAGTACAACACTTCATCCC
>LR890657_2_19	phage/plasmid
CGCCTCAAAGAGGCTGTAAAGCCTGCTGAGCA
>LR890657_2_20
GGTGTGCCTTCTGAAGCATGGGAAGCTTTCGA
>LR890657_2_21
CATCCCGAACCTGACCAATTTCACGCTGACAA
>LR890657_2_22	phage
AAAGTCAACGGCAGCAATGTAAAGAGGCGCAA
>LR890657_2_23
TACAGAGCGAGGCTACCGCTGCAGTCGACGAC
>LR890657_2_24
CTTCGGTGGAACACATCGCTGGTGGCTGAGAA
>LR890657_2_25
CCGACAGTCAGCCCCTGTTCGAAGCGCACAAC
>LR890657_2_26
GGCTGTTTGAACCGAAGAAAAACGGCTCTCAG
>LR890657_2_27
TACGGCACAGATATCTGCTGCAGCTGCTTATC
>LR890657_2_28
TCAATTAAATACATTTACTTTAACTTATTTCA
>LR890657_2_29	plasmid
GCCATCATCGCTTTGGATTTGAATCTCGTACC
>LR890657_2_30	plasmid
CGCTGGTTGATATCGATCTGGATCAGTTCGCA
>LR890657_2_31
ATCACCCTGATTTACGACCCTAAACTGCAAGA
>LR890657_2_32
CGCATGTCGTGCATTTGCAGGATTGGCTTTAA
>LR890657_2_33
GGCTTAAAAAGGCCGAAAGCACCAACGATAAG
>LR890657_2_34	plasmid
AAAAGGATTTTGTTGAAAACACTGCCAAGAGA
>LR890657_2_35	plasmid
GAGATGGCCGGATCCCTTGGTCGCATGACCGA
>LR890657_2_36
CTGCTTATTCCCCATGATCGTTACCGTGCTGG
>LR890657_2_37	phage
GACTACGCCGAGCGGTGGCGCCGGCACTCACA
>LR890657_2_38	plasmid
CAATTATGCCTTGTACGGCGACATGTCGGCAC
>LR890657_3_1	phage
ATTTTTCTTACCCTTGTAGAACGCATCCAGCG
>LR890657_3_2	plasmid
GTGTTCTATTTCGACGGCACAGGCACGTTTAC
>LR890657_3_3	phage
GATAAGCTGCCGACTATGCAGCGTTTCGCACG
>LR890657_3_4
TTAACGGGATCGACGTGTCTGGCGCAACGTCG
>LR890657_3_5	phage
GGTGTTATTCCGTTCACTTTCATCGGCGCAAC
>LR890657_3_6	phage
CGGTATCAGCCATCGGATCGGCCCTCAAATAT
>LR890657_3_7	phage
AACACCCCGCGCCGCGTGCTGCGCACGAAGAA
>LR890657_3_8	phage
CTTTCCCCGCCCAGCGCAGCGTGCGTTTAGCC
>LR890657_3_9	phage
GTGGAGTTGCCGAGTGGCCGCGTGTTGAGTTA
>LR890657_3_10
GTTATAATGCTGGCCGCGCCAACGGAGGCCGT
>LR890657_3_11
GTGTCGCCGTCCGTCACATCGTTGGGCTGAAT
>LR890657_3_12	phage
GATACGCGGCTGTTTGAACGACTTGGCCGAAA
>LR890657_3_13	phage
GCCGCCAGCCAGCGAACTGGTGATTTCCTGCC
>LR890657_3_14	phage/plasmid
CCTCGAAAATCTGCGCCAGACCGGCAACGACG
>LR890657_3_15	phage
GGCGCAGATTGCGGGTGACCGTGGAAGTTGTT
>LR890657_3_16	phage/plasmid
TCGTGGGCCTTTGTTCCCATGCCGCCCTGCCC
>LR890657_3_17
ATGGAACAACTTGCCAACATGCATCCAGACAC
>LR890657_3_18	plasmid
CGATTACTATCAGCAGGCAGCAGATGCTATGA
>LR890657_3_19	plasmid
TCAGGAGGCGCAATGTGTGGACGTTTTGCACA
>LR890657_3_20	phage/plasmid
GCCTTCTTGTCGATAAACATGACGGAATCTAC
>LR890657_3_21
CAAGGTGCTGCGACTGGCTATCTTCCAAAGTC
>LR890657_3_22
CGCTAACAACTATGATTAACACCTATAGGGCC
>LR890657_3_23	phage/plasmid
CACATCGATCGGGTTCTGGCGCATTTCTGCAA
>LR890657_3_24
TGTGTTTTCACTGCTGCGCTGAAGAAGCAAGA
>LR890657_3_25
CCAATTTCTCCAGCTAGCTCCTGGTGACCTTT
>LR890657_3_26
TCGGTGACATTGTTCACGCGCATGGTGCGGTC
>LR890657_3_27
CACTCGCCATGCTCATAACCATCACGCAGGAA
>LR890657_3_28
TGAACAGCTCAGTTTCAGCTTATCGCTTCGTT
>LR890657_3_29
TTAGTACCGGTTGAGGCAACCGAAGACATGAT
>LR890657_3_30
AGGATCGGGCATTCGAACAGTGGTATCGCAGCC
>LR890657_3_31
TTCTTTGTGCTCCAGTTCTGTTTTACCGTCGC
>LR890657_3_32	plasmid
CCCCTTCAAATACGAATATGTCGCGGTAAACC
>LR890657_3_33
AAAATTTCAGGGCCATATCCTGCCAGCGCAAT
>LR890657_3_34
CTGTATCCCGGCCGTGAAATCCTTGTTTCCCC
>LR890657_3_35
GTTTGCACGCCGGGCTGAGCCGCTGTAGGTAT
>LR890657_3_36	phage
CCTTCCCAGGCGGAGTCCAGCTCCTTCAGGTC
>LR890657_3_37	plasmid
GCATCAGGAACCATTAGTAAGGTGAGCGAATT
>LR890657_3_38
TCTGGGAGCGCGTCCGCGTGTCTATCGGCATG
>LR890657_3_39	plasmid
TGGTGCGCTCGGCAAAGGTCAACGCCGGGCAA
>LR890657_3_40	plasmid
AGCTGATCGCCGAGCGCAGCCCGGTGCTGCGT
>LR890657_3_41
CGCTACGACAAAAAATATGGCATCAACAAAAAC
>LR890657_3_42	plasmid
GTGCCGGCGGGGTTTCCCAGTCCAGCGGCAGA
>LR890657_3_43
CGCGTGCCGTGCATTTGCTGGATTGGCTTTCA
>LR890657_3_44
CACGATGTCAGCAGCAGGCTTGATGATTTCCA
>LR890657_3_45
TGGGCCGAGCGCCGCGGCTCGCTGACGTGGCT
>LR890657_3_46
TTTCCGAACGTCTTCTGCACCATCGTGCCATA
>LR890657_3_47
ATATTCCCGGCCATCCAGCACTGGCGCAGGGT
>LR890657_3_48
CAGAGCGCAATGATCTGGCTATGGGCCATATT
>LR890657_3_49
CACCGCAAAGAAGAGGAATTCAGTTCCAACGG
>LR890657_3_50	phage
GATGTGGTCAGCGGTATCAATGCCAAGCTGCA
>LR890657_3_51
CCGGCCCGATCTGGTGATTCCTCGGCGCGCAC
>LR890657_3_52
GCAACGTCCGATACTGCTGCCCCGCCCCCTGTC
>LR890657_3_53
ATGTTTACGCATCCGTTAGAGGATGGCGTGAG
>LR890657_3_54
CGGGAACGAGTTACCCGCCCCACCCACGAACC
>LR890657_3_55	plasmid
CATCGGCGTTGTTTTGCACCGCCAGATAGCCGC
>LR890657_3_56	phage
CAGATAGTCCAGATGCCCCCGCCGTCCTGGTAC
>LR890657_3_57
TTAATGGCCTGGGCGGTATGGTTTGCCACACG
>LR890657_3_58
ATTGCAGACAGTGAACTAGCGTTCCTAGAATC
>LR890657_3_59
GATGCAGAAAAATGCTAATCCTCATCACAGTA
>LR890657_3_60
CCAAAATGACGAAGGCCAACCGCAACGAGCGG
>LR890657_3_63	phage/plasmid
CGAGCCGGTCAAGGTCAAGCGCCGCCGCAAGA
>LR890657_3_65
GATTTTGTGACCTTTTTCTTGCCTGCGGCCTT
>LR890657_3_67
CCTACACGGTTACGCACGATCTCCAGCTGGCC
>LR134478_1_1
ACATTTTTATCACTAAATACCTTTGCCATAGTC
>LR134478_1_2
ACTGTCCAATCAATGGCAGGCCAATGTGGTTT
>LR134478_1_3
AGCATCCGGAGTTGCTAAAAGAAGACTCCAAT
>LR134478_1_4	plasmid
CGATGTGGTGCCCGCTTCATTTGCTTTGGTCA
>LR134478_1_5
CATGATTTGGGATTTGTCCCCCTTGCATGGAT
>LR134478_1_6
TCTAAGAACATGTACTATTCCCGCCATCTTGC
>LR134478_1_7
GCTGTTCTTCCAAATCAGGCAAAACTGGCACC
>LR134478_1_8	plasmid
GCGCGGGAAGATGCTCGTATGCGAAATATTTG
>LR134478_1_9
CCTCCGCACCTATCGCGAGCAAGATCCGGGAT
>LR134478_1_10
AATCTTGCGTAACTCAGTGGCGTTCATATTGA
>LR134478_1_11	plasmid
GTCGTCGATCACCTCGGCAATATCGCGCTTGA
>LR134478_1_12	phage
GTGAAATACTGTAACAACAACATCTTGAACTC
>LR134478_1_13
GCTATTTTTGAAGATAAGAAGCACTCCCAAGG
>LR134478_1_14
AATATGACGCTCGTGTGAAAGAGAGCATCACC
>LR134478_1_15
CGTTTCGCAGGAAGAAATCTGCGATAGCGACG
>LR134478_1_16	phage/plasmid
AAACAGGAGAAGAACATGCTGACAGTAAAAAT
>LR134478_1_17
AGTGTGGTTATCGATAATCCAACCATCGGCGA
>LR134478_1_18	phage
CTCTACAGCGAAATGCGTGGGCTCAACCTGAC
>LR134478_1_19
GAGTCTGAACAATGCTCATCCTAACCATCTTG
>LR134478_1_20
CAGCACGCCGATAACAACGGCTATTCGGTTCC
>LR134478_1_21
AAGGTAATCAGCAATGCATGCAGATGTAACGG
>LR134478_1_22
ATTGGACAATTGATTGGGCAAGAGAAAGCCGA
>LR134478_1_23
ATTGCCGTCTATTATGTTTTTGTTTTTCGTGT
>LR134478_1_24
TTGATCCACATGCCGCCGTCCATCGTCATCCT
>LR134478_1_25
CCCAGCTTAGCACGCAGAGGGAGCCCAAATTG
>LR134478_1_26	phage
TGGATATTTATTACGTGGAGGCAGTGGCGAAA
>LR134478_1_27
TTAGAGCATACCGGTGCAAACGGCGGACCGAT
>LR134478_1_28
CCGAAGCTACCCGTCGCGGGTCAGATGATATG
>LR134478_1_29
CACAATGAATCACACAGAATTTCCCTCTTCTC
>LR134478_1_42
GGCAATAGAGGCATTAAACCACCTCATTAGCA
>LR134478_1_43
TCTTACCCGCCTCTCTCATTTCTTCTGTGCCG
>LR134478_2_1
AAAATTGCACTCCTTGAGTCAATCGACTTCAA
>LR134478_2_2
GCATCCCATGCTAATACGTCTACCTCAACCCT
>LR134478_2_3
CATTCCATAATTACGCTAGCCGCAACAGGCAG
>LR134478_2_4	phage
TTCAGCCGTATGAAGCTGGCTAACGATGGCAC
>LR134478_2_5
CCAGCCAAGATAAGGAGCAGGCCGAGTACACC
>LR134478_2_6
CAGATCATCGTGTTGCCGCTGATGAGCAATACG
>LR134478_2_24	plasmid
CGGAGAGGTTAGAATTCTCGGGCCAAACGGCC
>LR134478_2_25
ATGTTCATCCGACGGTACTATAGGCACCAATT
>LR134478_2_26	phage
CCCTTGCTGAAATAGGTTTCGCATTTGGTGAC
>LR134478_2_27
GCGTCGATATTTCTGGGCGAGGAACTGGCGTC
>LR134478_2_28
AGACAACTGGAGGCCGCCTAATGTTCACCAAT
>LR134478_2_29
CGTGGCGCTCATTTATTGATGCGTGAGAAGTC
>LR134478_2_30
TAATCCAGTAATGATTGTTCCACAGATCTTAA
>LT575490_1_1
cagcaacgcaccggacggtgtccagtcgccctg
>LT575490_1_2	plasmid
ttcatgggttatgtatgtcgtcggcatagtgtt
>LT575490_1_3
atcagggattgccccagcccctgcctgaacat
>LT575490_1_4
attctcgtaacgacggccgggagcttccgctt
>LT575490_1_5
ctcacatgttcaaaaaaccaaactaaccactg
>LT575490_1_6
tatgcgatggcgttccgatgagcgtcagcgaa
>LT575490_1_7
tgagttgccttacggtggagcagttgaaggaa
>LT575490_1_8	plasmid
tcggccgcctgctgcgccagcgcgtgcaattt
>LT575490_1_9
aagaccaattcggcaagtcgtacttcccgtta
>LT575490_1_10
acgaaacgccagcggatcgctgacatccatgt
>LT575490_1_11
tggaacgcctgctgggacaccgttcactgaaa
>LT575490_1_12
acagggattaaggaacaaccacgccgcggcgc
>LT575490_1_13
ttaacatgacgacgccaatctacaccgccccg
>LT575490_1_14	phage
agatggccagtcggcaacgtatcggcacagcca
>LT575490_1_15
tgttgatgccgtgccggccacaataacaggat
>LT575490_1_16	phage
aaggtctttcaatacgtggtagaacgcaccgc
>LT575490_1_17	plasmid
ttatcaccaccgcagagaccaatctgactggt
>LT575490_1_18	plasmid
cttcgcgcgtgttaacgcttttctccagcatc
>LT575490_1_19
ataggggcgcgccacttcgctttgtggattggg
>LT575490_1_20	plasmid
cataacttcgatgcgggcgcggaattcacccc
>LT575490_1_21
ttcgtcagtgagaagatggaggatccgacatc
>LT575490_1_22	phage/plasmid
aggtgcagcctttcgggctcgaaattgagcac
>LT575490_1_23	phage/plasmid
tctacgccttcgcccgatcgtgatggtgacat
>LT575490_1_24	phage
ctagcgctgtcacccgatttgacgaagatgatc
>LT575490_1_25
cggaaccatgcagttttcgcggaattccccaa
>LT575490_1_26
acgtaggtgtcggtcgggttttcacgcccgct
>LT575490_1_27
aatgtccatgggtggccgagaggggaaatgtt
>LT575490_1_28	phage/plasmid
agcatgcgatatcgagctggagcacgtcaacg
>LT575490_1_29
atggtgcgcacgtccaaatcgttgaaccagtt
>LT575490_1_30
aggtggcggatcgtcgggtagaagcccaccag
>LT575490_1_31	phage
tgtaagtggcggttacaagttggcaagtggct
>LT575490_1_32	plasmid
aaaagcacatgcagggggatgcatgacaccaa
>LT575490_1_33
cattaacaaatgggcgcgcaaagaacgtgtccc
>LT575490_1_34
ttcttcagtcctgcgtaagatgtccccgactt
>LT575490_1_35
ggcgatgccatgcagaatatctgcagaaactt
>LT575490_1_36
tccccatgcgtgataaagaatgaattgatgac
>LT575490_1_37	phage
attacctgaagcgccggagggtgggaatggct
>LT575490_1_38	phage
gctctactcgcaagagtacgtctccgccctgc
>LT575490_1_39
ttggctttcagctctgccagcagggcgaaatat
>LT575490_1_40	phage
atcaacgacaggtcgaaatccgatggcaagcg
>LT575490_1_41
acactcgcaggcaatgaccaggtgatgccgtt
>LT575490_1_42
agtcggggattttttggaacgcaaccgagcgc
>LT575490_1_43
gggatagtcggcataagctccgacttgttggc
>LT575490_1_44
tctgtttcgaatggcgtttctgagacgagcgg
>LT575490_1_45	plasmid
ttcgtggcggttttgacgttgacgttctgt
>LT575490_2_1
gttaccgctaggtttcccttgtcgtccagcat
>LT575490_2_2	plasmid
agttcggcacctccgcgcccgcgctgcacaaa
>LT575490_2_3
aattccgacgtcgaacgctgcaaaccagagat
>LT575490_2_4
attattctatctacatgctcagcgaaggggag
>LT575490_2_5	plasmid
tggagcagatgcgcgacacggtggaggatgcc
>LT575490_2_6
tgatacatgcggttggccagcaccaacgccgg
>CM008894_1_1
TGTTCGGGAACAATGCTGCCGATCCGAATCGC
>CM008894_1_2
TTTACAGCGGTGGCGATGCTTCAGCTGGCGAC
>CM008894_1_3
ACGCATGCCCTCGACCTCACGCAGAACCATTTC
>CM008894_1_4
TTCTCGAGCACCAGCTCGGCCAACGTGGCGCT
>CM008894_1_5	plasmid
ACTCACTGTCGGTGGTGACTGCCGTCGTGCCG
>CM008894_1_6
TTTTACGGGTTTCACATGCATGTTTTTTTACTC
>CM008894_1_7	phage/plasmid
AGGCCAAGGAGAACAAGAAGAACTCAGACGCG
>CM008894_1_8	plasmid
TCCATGAATCACTGTGCGGACGCCGTTCCAGC
>CM008894_1_9
CTTAACCTGCTGTAGAGTGAATAGCGGCCGGGA
>CM008894_1_10
AGTCATGAACTCCCATCTCATTCCTAAGCTGT
>CM008894_1_11
TACATCCTTCCCGCCGGAACTCAGCTTGATGT
>CM008894_1_12
TGGGTGATGGTAAGCAGCTTATCGACCGTGGC
>CM008894_1_13
TTATCGGATCTATGGGCTATAGGAGGGGCTAT
>CM008894_1_14	phage
TGCGCCATCACCTCGGCGTACTGTTCCAGATC
>CM008894_1_15
GCGAGCACCATCCCTATGTCTGGTCGGCAATC
>CM008894_1_16	phage/plasmid
ATTCAGCAGGTAACCCATGAAATATTTCTTCA
>CM008894_1_17
TCGCCACCAGCAAAGGACGGTTGAATGAGGCT
>CM008894_1_18
TGTAAGAAGCGGGAGATATGCAACTGGTGATT
>CM008894_1_19
TCAACCACCACCTGCGGTATCTGGTACCGGAT
>CM008894_1_20	phage/plasmid
TTGCCGGTGCTGATGCGGCGCACGGGCGCACG
>CM008894_1_21	phage
AGGCAACGAGGTGTCGGTATTGATGAGGCTCA
>CM008894_1_22
ATGCGCGGGTGATCTCGATGGCAACGTGTTCC
>CM008894_1_23
TGATCCAGTTCTTCCAGTGCAGGCAACTCCAC
>CM008894_1_24	plasmid
GTTCGCGCAAACGGGAAATCGTGATGCAGCCT
>CM008894_1_25
TAGCTGGCGGGTAGTGATTTCGCCGGTATCG
>CM008894_1_26	plasmid
CTGGGCGGCGCGCATGCGTTGGTAGTAGATGA
>CM008894_1_27	plasmid
CCGACTGTGGCTACGCCTTGTCGTGACCACTCC
>CM008894_2_1
AAGAAAGGGGAAAGATGATGATCGCACCAATT
>CM008894_2_2
TGATGGCTGAATGAAATATCGCCCGTGTAGCA
>CM008894_2_3
ATTTGTATCGCTATCCGAATCAACTTTTCATC
>CM008894_2_4
GCGTGGATCTCTACTGCGAATGGTCTGCTGAC
>CM008894_2_5
CTGTTTGGTCTAGTTCCTGCAAACATCAAGCA
>CM008894_2_6	plasmid
TGTGGAAGTTGCCGGTAACGCCTTATGTGACG
>CM008894_2_7
ATGGAAAAGGCGATAGCGAAACTCAACAAGGC
>CM008894_2_8
AAGTCCTGATCGGCTACCGGCAGCAAACCCGA
>CM008894_2_9
TCTGCGACGTTGGTGTGTGGAGGTAGCATTTT
>CM008894_2_10
TGCAGAAGCAGACCGACCAGGCCAAGGAGAAC
>CM008894_2_11
GTTGTCGGCGTCGAGAGCATCAACGCGCTCAA
>CM008894_2_12
GCGAGCATGGCGTATACGCCGACCGTGAAGCC
>CM008894_2_13
GCTAATCTGCGGAATGCATAACGGAGCACCAT
>CM008894_2_14
ACTAGCAGCACCACCACTACAAATGAAAAAGC
>CM008894_2_15
ATCCAAGAGCCAACCAGAAGCCTAGACCAGAA
>CM008894_2_16
TACTACATTGCGCTGTTCAAATCGTTGGCTAAG
>CM008894_2_17	plasmid
AAAGAGCGCCTGGCTGCAAACGGTGTCGAGTT
>CM008894_2_18	plasmid
AGGAATGCGGCGCGGCTTCTCAAGGAAGTTCT
>CM008894_2_19
GCTCAGAACCTTAACGACTTGCACGCCGCCGT
>CM008894_2_20
GGTGGCATGGGGAATGCGCTACTGGAACAGCG
>CM008894_2_21
ATAAACTCGTTGTCATGCTCGGCACCGTAAAC
>CM008894_2_22
AATGGCAGTTACAGAGCGAAGCTCAGTACCTC
>CM008894_2_23
AATTTACGCAGCGGGTTGCCGACTTTGATTTTC
>CM008894_2_24
TGCAGCATGTTCAGCGGGCAGCGTGTCAGCAC
>CM008894_2_25
CCGCGCTTCGATAGCGGCAAGTGTGGCACCAC
>CP031316_1_1	phage
GCTGACGATCAAGCCTTCCTCTTCGCCAACTT
>CP031316_1_2
TACAGCTGTACCGCCGGAAGTTAGAGCGGCAC
>CP031316_1_3	plasmid
ACGATGAAGTAGACCGACGCACGCGCCTTATC
>CP031316_1_4
AAAGGTTACGCCATGCGCCATGGATCGGTGGT
>CP031316_1_5	phage/plasmid
TTCGGCGCTGCCGATGGTGCTGCGCAGATCGT
>CP031316_1_6
AGGCCGACAATATTTACGCTGCCGAAGCGATA
>CP031316_1_7
TGTCAGATTGTACCCGGCAGTAATTCCGTTAT
>CP031316_1_8
TTGCCACGGGTGCGGAACAATTGCCCGTCGAT
>CP031316_2_1
CACTTCGATGCAGGCTTCAACGGTTTGCAAAA
>CP031316_2_2
GACGAAATCAGATTGAGGATCTCGGCAAGCGT
>CP031316_2_3
GGTTCAACGCCGGATTCTGTCGCAAACCTCCT
>CP031316_2_4
CTTGTCGGTAGACCAGATGCGAATATTCCCGT
>CP031316_2_5	phage
CGTGGGCGAGGGGTAGAAAAACAGTTCTACCG
>CP031316_2_6	plasmid
AGATTGACGACGAGATCAGCAATCTGCTCAGC
>CP031316_2_7	phage
ATAATGCCATCAAGCACCGTCAGCGACGGGAT
>CP031316_2_8	plasmid
GAAGTGGTTACGATGAACAAAACGCTGACGGT
>CP031316_2_9
TGCCACGAAGGCCCGGTAAATTGCGTACCGTC
>CP031316_2_10	phage/plasmid
AGCAATGGCGCATGGCCGAGATGTCTCGGCAG
>CP031316_2_11	phage
AGCCAGAAACGCCAGCCCACGCCCTTCGATGT
>CP031316_2_12
TGCTGCGCGCCTGATTCAGTCATCTCATCCAC
>CP031316_2_13	plasmid
GTGGCACCCGTACCGGCAGGCCGTCTGGCAGG
>CP031316_2_14	plasmid
AAAGAGGCGACGCGCAATATTGGTGTTGGCAA
>CP031316_2_15	plasmid
CGGAAAAGTTGGCGGTCGCGCTGCGAATGGGA
>CP031316_2_16	phage
TCAAGGTGGTCACCGGCAATCCGGGCAAACGT
>CP031316_2_17	plasmid
TTCGGCGGCCTGCCGCGAGCGTCTAGCCATCA
>CP011254_3_1
TCTATGGATTGTTGATTACTCGCCGTAAAGGC
>CP011254_3_2
TTACGCCATTGCCTAGGTGATATGCGTAAACT
>CP011254_3_3
TTGTTCACGCGTTGCCTTGATTGGAACGATTC
>CP011254_3_4
AGTTCAGCGGCTCGCTAACCTGCAGCGTGATC
>CP011254_3_5	phage
TTGATGCTCATAGCCTGCGCCATCAGGTTCAT
>CP011254_3_6
GGCACCGCCTTGGTAGGGGTAGGTGCTGCTGC
>CP011254_3_7
AAGATCACCGCTGGATTCTTCCCGCTAGGTGA
>CP011254_3_8
CTTCTCGTTTGATAACGCCAGCACTCAGCGCG
>CP011254_3_9
AAAGAGCTATCAGAAGCGGAAACGTACATCTG
>CP011254_3_10
CGGCGAGCGTTGAGGCGATGACAGATGCAGTG
>CP011254_3_11
CGATGGCGCTCTGGTCTCCGGTAAAGCGCTTC
>CP011254_3_12
AGTACCCAGAACTTGCTATCGAGCCAGAGGGA
>CP011254_3_13	plasmid
TGGTGGTGAATAATGGCAATGTGCGCACTAAC
>CP011254_3_14
TTCACTGGCTTGCCTGAATGCCTGAGCGATCT
>CP011254_3_15	phage
TGCGCCGTTTCCGTCTTGCTTCGCATCGTGGC
>CP011254_3_16
TCTTCCTGCTTGAAATTTCTGCGTTTTCGTGC
>CP011254_3_17
ATCTACATGCGTAACTTTGCACTTCTTCACAG
>CP011254_3_18
CACTGGCGGCAGACCTTCACCAGACCAGTGCT
>CP011254_3_19
TGGGAGTGGTGGCAGAAGGGCCGGGAGAGTCT
>CP011254_3_20	phage/plasmid
TCGGCAACCCTATCAACCAGCAGGACGCGGCC
>CP011254_3_21
ACTGAAGTTAACGCTGGAAAGCCGCAAGACCA
>CP011254_3_22
TACCAGAACCTGGTATACCTTCCGTGCCTATG
>CP011254_3_23
TGAAAACCATGTAGCCCACATAGCCACATATG
>CP011254_3_24	phage
AGTGGACACGGTTTCCGGCACCAGTTCAGCAC
>CP011254_3_25	plasmid
CAAAGGGCAAGATCATCCACGGCCGCGCTCGCT
>CP011254_3_26
ACATTCCTTTGGCCGCTGAATGAACATCACTC
>CP011254_3_27
GCATCCGGACAAGCAGGGGTGGTTACTGGCAA
>CP011254_3_28
ACGACGGGTAATTGTGCAGCTTGGTTAAGGTC
>CP011254_3_29
AGGAGAATCATCCCCGCCAAGGTGTCTACCCC
>CP011254_3_30
TGAGAGTGACCAGCACCCGCTTTATCCTGAAT
>CP011254_3_31
AGAATACTGCAGGAAATCAGCGACAAGACCAA
>CP011254_3_32
TTGTGGACTCGGCCAGCGGAGAAAGCTTGTCA
>CP011254_3_33
AGTTGGCCACACAGTTTTTTGGTGGCAGCCGC
>CP011254_3_34	phage/plasmid
TGTATTGATGCGAGCATGATGCAATGCCCATC
>CP011254_3_35
AGGTAGCGCACCCCCACAATAACGCCACACAG
>CP011254_3_37
GTTGGCATAACGGATCACGCACTGCTCTGCAT
>CP011254_3_38	phage
CCGCCGGGGGAATTAACGTTGACCGTGACATC
>CP011254_3_39
TGGCGCCGCACTGCGAAAACTTGATGCCGTGC
>CP011254_3_40
TTAACCCCGCAATTGTGGCCACGGTAGACCAG
>CP011254_3_41
ATACGGAAGAATTTGAACATGTCATGCAGACG
>CP011254_3_42
ATGCCAACGCTGAAAGTCGGCACAAAGACACG
>CP011254_4_1
CTTAAAGCATACTCAACTAACGAGGATAATAT
>CP011254_4_2
AGGAATTTTACAGCGCGTTTTTTGTCGAATTCA
>CP011254_4_3	phage
AGCGTTCTTCTTGTTCTTCTCGCAATAGGCCT
>CP011254_4_4
ATAAAGTGTTGCCGTAGCATCAAGGCTTCCCC
>CP011254_4_5
TTGGTCATCATCACAGTCTTTCCCACGACCAC
>CP011254_4_6	phage
TGAATCAGGTCTGGGTATGAGCGAACCTGGCC
>CP011254_4_7
AGCGCTGCCAGCAGTGCGGTTACGTATTCTTG
>CP011254_4_8
CAAGGCGGCCATCAGATCATCTTCTGTTACGC
>CP011254_4_9	phage
AGAGGTGGCGGATGACATTTGCGCACTGCTTG
>CP011254_4_10
AGCAACGTCTGATGTTCGCAGGTTCCCGTAGC
>CP011254_4_11
AATCACAACCCACTGAGAAAGAGGAACATATG
>CP011254_5_1
AGTGCTGCGTCGGTGGCGGGGGTCAAAAGTGA
>CP011254_5_2
ACTAGGCAGGATGCTATTCAACGCCGGAAAAG
>CP011254_5_3	phage/plasmid
GTTGAATCCCCAGACAGTATTCAGTCCATTGC
>CP011254_5_4
TAAAGAGCTACCTGGGGACATAGATTATAACT
>CP011254_5_5
AAAGCCAGCGGGGCAGCACACACAGGGGGAGA
>CP011254_5_6
GTGCGCTCGTGCAACCGTTTCGGTAATGCCCC
>CP011254_5_7
CAGTAGTAAACGAATATATGCCGCTGCGACCG
>CP011254_5_8	plasmid
GGTATTGCGTGACGAATCGGACTTCTATGAGG
>CP011254_5_9
ATATAAGGCCCACTGGATGGAATGATGAGGCA
>CP011254_5_10
GAGGCGTAGAGCCAGTTGCAT
>CP011254_5_11	plasmid
CTTCCCGATGCCGTCACGCTTGAGCAACGTAA
>CP011254_5_12	plasmid
AGATAGCTCAGCGTAAAGGGATAACGCTCGCG
>CP011254_5_13	plasmid
TCGCGTAACGTTCTGTTTTCAGCATCGGCCTT
>CP015613_1_1	phage/plasmid
TCAGAGGTTTGGGTGACCTGGAACCCTGAAAA
>CP015613_1_2
CTTAGTAAAGGGGTATTGCTATCCCATGAATC
>CP015613_1_3
TATGAGCGTGAAAGTCTCAAGTTACGTCTGGG
>CP015613_1_4
TGGTAACCGGCTCTCGGTATCAGACCTCGAAA
>CP015613_1_5
TCCGCCGGTGCCGGCCGGTGTTGCAGTTATTT
>CP015613_1_6	phage
AGTGTCATCGGCATTGTAGGCACGGCACCGAG
>CP015613_1_7
GGGCGCGATTGGTGGGGTTTCTACTCACACGC
>CP015613_1_8
TAAATCCGCAGCGAGCTGTGTCGGGTTTATCG
>CP015613_1_9
GGGTTAATCGTACTTATTTAGTTCATATCGGGG
>CP015613_1_10
GACGCGGGACTCAGAACAAATCGAACATCTAC
>CP015613_1_11	phage
GTAAACGGTATGTACCGCCGCCGCTTGCACCC
>CP015613_1_12
TTACGGTTCGATATCAGACGGCTAAGTCGGGC
>CP015613_1_13
TGGCTTGGCTGGCCCTGGTAGCTTGACGCCCT
>CP015613_1_14
AATTGTAATTCAATGGTTCCCGTCTTCGGATC
>CP015613_1_15
TTGATATCGTTGCGGGTGGAGATAGTCCCCAT
>CP015613_2_1
TTGCATCGGCGTATGTGCGCGCAGTCTCCGCA
>CP015613_2_2
TTGCGAAGATGGTTCGTTACTCAAGCCAATCC
>CP015613_2_3
CGATACACCAGCCGGGACCCCATTAACACTAA
>CP015613_2_4
CGCACCACTCGCTGGCGCAGAACCCGGTAAAT
>CP015613_2_5
AGAAGACAATGACGGGAGAAACTGTCTCCTTT
>CP015613_2_6
GATGAGGCCAGCGACTCATGAGCGCCCTTCCC
>CP015613_2_7
TGAATGCGCTCATCGAAAACACGATGGTCACC
>CP015613_2_8	phage
AATCAGATTAGTGAAGGCCGAGCAGCTGTAAC
>CP015613_2_9
TTTGATAAACCCGCTAATGGTGTCAGTATCAC
>CP015613_2_10
TGTATTTGTGCCGCCGAGGTGGAGAAATAGGC
>CP015613_2_11
GGGTGGTGTGCCTGCTGCTGCGGGTGCAATGG
>CP015613_2_12
TGTTACTCCTCCAGCACCGGGTGGTGTGCCTG
>CP015613_2_13
GCGGTAGGTTCGATGCGATTGAGTGCCATGAT
>CP015613_2_14
AGAAACGCGCTGCAAAAGTAATTCGTGCATTG
>CP015613_2_15
GTGACCTGCCAATTATCAGCGACCCGGCAAAT
>CP015613_2_16	phage
TAACGGTGCTATCACATGCGGCGATGACATCG
>CP015613_2_17
AGGCAGCGGATCAACATATCGCGCAACCATGC
>CP015613_2_18
TTTATAAGTAGAGGCTGACGTATCCAGATTGT
>CP015613_2_19
CAGACAGAGCCGTTGACGTTGCCATCTGGGGC
>CP015613_2_20	phage
AATAGCCAGCTTAGTAAAAACTGCATTAAAGG
>CP015613_2_21
TGCAGACGCACAAACACGGTGGCGTAGAAACT
>CP015613_2_22	plasmid
CAATACATTGCTACCCTGCCCATTGCATTATGC
>CP015613_2_23
AGGGGAATTGTGGTTCCCATGGCGTCTGGCCA
>CP015613_2_24
ATCCAGCGATAGCCGTTCGGGTCTAGGTGGCC
>CP065717_1_1
GATAAGAAGCCCGTGAACGTGCCAGACGTACG
>CP065717_1_2
ACCGGCGTTGGCGATTATCTTCGTGATGTCTG
>CP065717_1_3
ATCAATCTCTGCGGTTAATGGTATGGCCGGCG
>CP065717_1_4
CAATAGTCAGCGGTGGTGATCCGCCATTCGTC
>CP065717_1_5
AACCAGGTGATATTCGGATCGTCTGCTGAGGC
>CP065717_1_6
AAAATATGCTTATCACCCAGCAGGAACGGCTG
>CP065717_1_7
TACAGCGCGATGACTTGAGGGAGAGAAGGGAA
>CP065717_2_1
GTCCAACGCAAGACCGCACAACGTGGCGTAAT
>CP065717_2_2
TCGACGTAGATGGTGCTGCCTTTCGGGCAATA
>CP065717_2_3	phage
TCCTAAAACGGAACATCTTCATCGAACTGCTG
>CP065717_2_4
GTGTGATGTATTCAGTTTTTTCCGTTACATAC
>CP065717_2_5
GTTATCCGTCAGTCTGATTTCCACCAGGTTCT
>CP065717_2_6
TGATGGCCGCTATTGCTTCGTTAAATGCCCCA
>CP065717_2_7
TCCAACGTCACACTGACCGATGTCGAACTGCA
>CP065717_3_1
TCAACCAATAATTAAGGGCGGGCTGCGCTCTC
>CP065717_3_2
AGTGTCCGGTGGTCGTAGTGCTGCGGCGTTTT
>CP065717_3_3
ACGCGAAACCCCAGCTACATCGAACTTTTTCG
>CP065717_3_4
AACGACGAGTACCACGCGGGGCCAGGCATCAG
>CP065717_3_5
GTTGATTCAATCAGGTTTCAACTCCTGCAAAA
>CP065717_3_6
ATTTTTGATACGCTTAAGCAACGTGGGTATTT
>CP065717_3_7
GCGAAGTAGAAGCGCAGCGTAAAGCCGCCGAG
>CP065717_3_8	plasmid
ATTGCGCTGCGGGCCGACCGCACCTGACCAGG
>CP065717_3_9
GATGTGTCTGCTGATTGCAATGACCAGCTCAA
>CP065717_3_10
TGAATATCGGGAAGAGAACGCGACTGAATTCG
>CP065717_3_11
ACATTCACTGGGCCAGCCTGGAACAGCTTCAA
>CP065717_3_12
GATCAGCGTCATCCCTCCCGGCGTTCAGGCGC
>CP065717_3_13
AAAGACTACACACAGCTTGCATTATTCGTTGC
>CP065717_3_14	phage
TAGCCACTGCTATGCGTCGTGATGGCGAGATT
>CP065717_4_1
CGCCCATTTTCAAAATTCGCCACAGCAA
>CP065717_5_1
TCGATATCAACACTTCGGCACGACTCAAAATC
>CP065717_5_2
GTGAAGTAGTCGCCATTTTCCAGCGCAGCTTT
>CP065717_5_3	phage
ACACGAAAGAAGTGGTTGACTATAAGCAGTTT
>CP065717_5_4
CAGGGCAAATGATGGGTTCGCATTTCTCTTCA
>CP065717_5_5
ATATGACGCCATTGCCTCGCGCTGCAGTTCAA
>CP065717_5_6
AGTGCCGCATACATGTTATCGATCTGATTGTT
>CP065717_5_7	plasmid
TACGGGATGATCACCAAGGGGCTAAAAAACCT
>CP065717_5_8
TGTGCTACGAGTATCCGCGGGTGGCAATCGGC
>CP065717_5_9
ATTAACTACTACCAGCACCGCGACATACGTGA
>CP065717_5_11
ATCGTCATTTTCTTTAATGCCTGTCACGCGGA
>CP065717_5_12	phage/plasmid
AGACACCGATTCCGGCGAAAAAATGGCATTGG
>CP065717_5_13
GATAAAGCCCTACAACTTGCTCGATGATCCAG
>CP065717_5_14
AAGCAAAGGAGATAACCATGGATAAGCAACTA
>CP065717_6_1
AGGGGCGATGATGGTATGAGGATCAGAACAGA
>CP065717_6_2
GCAGTGGTATTCCGACTATGTCGACCAGTTGA
>CP065717_6_3	phage
CAGCCGCGGTGACGCGCCAGGCTGGCACCATT
>CP053286_1_1	plasmid
GATTCGAACTTGCGTCCGCCGGCCTCGTCGAT
>CP053286_1_2
AATAGATGGCCCAGTGACTGATGAAACTCTGG
>CP053286_1_3	phage
AAGTCGCGCTACTGCGCAAGCACCTCGAAGAC
>CP053286_1_4	plasmid
GTCTCCGTCGGCAACGGTTCCCATCGGATTTT
>CP053286_1_5	phage/plasmid
TTTTCGACCATGTTCACGGTATCGACTTCGAT
>CP053286_2_1
TGGAACAAGACCGAGGCCGACGGGCGTTATGT
>CP053286_2_2
AGGGGCTGATTACAACGCTGAAAAAGCGTAAG
>CP053286_2_3
TTCCTCTGGCACGGTTCGAGCGACGGTATATC
>CP053286_2_4
TTGCGTTCCCTTTCCGCCTGGCGATTACGTGC
>CP053286_2_5
ATCCCCAGCGGCGAGTTCAATATCTCGCAAAA
>CP053286_2_6
AGAAACTCACCTTGCTTGCGGTATTTGCGCTG
>CP053286_2_7
CAGCCGTCGTAATGCGGCAACAGCTGCTTTTT
>CP053286_2_8
TGGCAAAAAAAATCCTGCCTCAATTCCCCGAT
>CP053286_2_9
CCAGTCGTGCCAGCAGTTGTAGCCGTTGTTCCA
>CP053286_2_10
TTGTCCTCGAACGGTATCAGCCCGGATACGCG
>CP053286_3_1
CGGGAATGTCTGGATATTCCAGTGAAAGAAATC
>CP053286_3_2
TCGCCGCATCCCCATCGTTGATTACGACGAAC
>CP053286_3_3	phage
ATCGGCAGCGCGGAAGGTGGCGACAAAATCCT
>CP053286_3_4	phage
GCACTGGCGAAAGCGTTGATCGTTGATTTCGA
>CP053286_3_5	phage
CCAAAACAGAAACGAGAAATCAAACACAACGC
>CP053286_3_6
AAGGGCTACATCTGACGGTCAGGGTAAGCTTA
>CP053286_3_7
AGCCCGTCAATGTTACGCCGCAGTCATATATC
>CP053286_3_8
ACCGGCTTTTGCGCCGACATACCGCACTGTCGGGAGTCAT
>CP053286_3_9
TGCTGAATTGTCTGAAAATGGATACCAGAAAC
>CP053286_3_10
ATGAACGGATATTTTCGTGCATAGGCATTATG
>CP053286_3_11
ATGAGCACGTTCACCTCGGGCATGGCGTCCGG
>CP053286_3_12
TTCTTCAGCTCAACTTTCGCCGCGGCGACTTT
>CP053286_3_13
ATAAAGCGCAACCCGTCGCGCTTTATCAGCTA
>CP053286_3_14
TCCAGCGAGTTATCCAGCATCAGGCTCACCGT
>CP053286_3_15	plasmid
AGCCGCTTTCCGGCTGGCAGGTGCTGGCGCAG
>CP053286_3_16
GTCCACGGTCAGCTTGAAGTAAGTACACTCGG
>CP053286_3_17
TGATTCAGGAGTCGCTGTTTGAATACGACAAC
>CP053286_3_18	plasmid
AGCGCAGGATTGATTATGCGCGGAATAATCCT
>CP053286_3_19	phage
AGTGAAAACAACACTCAGGCCTATATTGATGC
>CP053286_3_20
TAAATCGGAGCAGGTTGCGCGTTGTGGAAACT
>CP053286_3_21	phage
CGGTTCTCTCCCTGCCGGTCCAGCTCGTCCTC
>CP053286_3_22
TGGGGGCGGGGAACGCGCAAGGCCAGGAACCC
>CP053286_3_23
GACTACGAAAGCTATCTGCTGTGCGATATCAA
>CP053286_3_24
TGGCTAACCAGGAGGCGCAGCCGGTGGCATGG
>CP053286_3_25
TTTAAAAGGCATAAACTATACTCCCTGCATA
>CP053286_3_26
AAGGCCTTTGGCTAATGGCAGCTTTTGGATTG
>CP053286_3_27	plasmid
ATGGGAATGATGCCAAAATTTGCCAGCCCGGC
>CP053286_3_28
GGTCGACGGCAAGCAGGTCTCGGCATTTACC
>CP053286_3_29
TAACCAGCGGCGCTGTTAGGATGGTTGGTGGT
>LR134493_3_1
CCGTCTCGGCCCCCGTGCCGCCCCGCCGGGTT
>LR134493_3_2
CGGTGAGTTTGATCTCACCATCACTGCGCGCT
>LR134493_3_3	plasmid
CGCAGCCGGTGGCGTGGATGGTATACGGCGCA
>LR134493_3_4
CTTTGGCACGTTGGACACCGATAAAAGCCGCT
>LR134493_3_5
ACCTCGTTCACGCAACCGGTGGAGCCGGTGGT
>LR134493_3_6
ACATCTCAAGCGGATTACGCAGCTTTGAAACA
>LR134493_4_1
AACAACTTCGGTAAACGCATCAACGCCTCGCT
>LR134493_4_2
AGCCCAACCCAGTTGTATTCCCAGTTGCCGAC
>LR134493_4_3
CTGGTGTGTCGCCCCGGCGCAAATTAACAAAT
>LR134493_4_4
CCGGCTTCCTGAAGCTCCGCCGGGCAGCGTCC
>LR134493_4_5
GCGGTGAAGCATGAACCGCGCGCCGCTGAAAT
>LR134493_4_6
GCAGAGGCTCGCGAACTGCTGGCCGCGCGGGA
>LR134493_4_7
GTGCGCGGTGATGACATCAACGGCACAGAAGA
>LR134493_5_1
GGTTTTGTGCTCAGCAATCCCAAAACGGACATCG
>LR134493_5_2	plasmid
TGCTGATACTGATGTAGGCTTCGTTGTCGCGCCG
>LR134493_5_3
AAGACACTCGGCGTTGTGGCGCCAGGGTGGGCCG
>LR134493_7_1
ATCGCTTGAGCCATTCGAACCGCCGAACCCCT
>LR134493_7_2	phage
ATATCCAGCGCTTCAGCGTGCGCCGCTTGAAT
>LR134493_7_3	plasmid
ACAAGACTGACGACGCCGACTCAGGACAGCCG
>LR134493_8_1
CCGCTACTGGCAATGTGAACGCCCGGTTTTCT
>LR134493_8_2
AAATTCAACGTTGGCTGCAATGGTTTCCTTCA
>LR134493_8_3
GATTACCAGGCGGTTGAATGCCATATCGACAT
>LR134493_8_4
TCTGGTTTCAGGCGCGCCTAGTTGACAAGCTG
>LR134493_8_5
ACTGCGTAAACAGATGGGTGATACTTGTTGCC
>LR134493_8_6
TTGGGCGAGACTCGCTTGTAGGGGGGGTGATA
>LR134493_8_7
CCCTCCAACATCTTCCTGCCTTAAATGGCTGA
>LR134493_8_8
TCTGGAACTTGCCAAAGTTATTCCCGTTTAGC
>CP060416_1_1
TCCCATCCATCGGATACAGCTAGTTGAAATA
>CP060416_1_2
AAATAGCCACCAACTACGGGTTTCCAGTCCC
>CP060416_2_1
TACCAGGGGAGTTCCCTTGACAATCTTAATCA
>CP060416_2_2
TCTTTGCCTTCTGATTCCCTGCTACTTTTGAT
>CP060416_2_3	phage
GAAGGGTGTGCGGAACTATGCGCAGGCGTACT
>CP060416_2_4
CGGCACGCCATCGACTTTAGTGATCCCCCACT
>CP060416_2_5
GATTGAGCATCTACCTGACGCCATCTGAGATA
>CP060416_2_6
GCCTGCTGCTGTTTGAGCCGGTTTAGTTCTGC
>CP060416_2_7
CTGTTAATCACGTAGATGGACGGCGCGCCGGT
>CP060416_2_8
GCTCATTGTCTCGAGCATCCCGCCCTTCCATC
>CP060416_2_9
TGCCGGGCACGCGGGCGGTATGTGTGGGTGAA
>CP060416_2_10
TTGAGTTCTGTTGCACACCGGTACTCCTTCAG
>CP060416_3_1
GGTATGCGCAGGCATTTACTGTAAACTCTGTC
>CP060416_3_2
ATCAAGCACCAAATAATTTTCAAAAAGCTACA
>CP060416_4_1
CTTCACGTCCACAATCACGGGGTGATCGCTAA
>CP060416_4_2
CCTGTTTCAGTTAGCGAATTCACTTTTCTATC
>CP060416_4_3	plasmid
GTAGTGTATTGAGCTGCACACTAGATGAAAGT
>CP060416_4_4
TGATGGCTGATTTAATCCAGCCTATCGCGCCA
>CP060416_4_5
AGCTTACAGTCATAACCTCGAAAGCGTATCGA
>CP060416_4_6
CAATCAGTGCCTTGAAAGCCTCCGGCGCTGCT
>CP060416_4_7
GCAATGGCGCGTGAACTGCTGGCCGCGCGGGA
>CP060416_5_1
CAGTAAGACTCAACTGCTACAAATTTTTCCCT
>CP060416_5_2
AACGGGCGTCAGCTGGTAAAGAGCCAACGCAA
>CP060416_5_3
AACAAGAACAAGAACGATCAGGAAGCCCGTAA
>CP060416_5_4
GGTTGATGACCTGATGCTGCCCCTGCTGGCA
>CP060416_5_5
GGGCGGAATCGGAAGCAAAACGGTTTTTACCA
>CP060416_5_6
AGGGAAAGATTCCGGCGTGTCGTAGAGTCCTC
>CP060416_5_7
ATAAAGTTCTTGAGAACTGGCCGGAGGAGGTT
>CP003942_1_1
CCTGGCCGTCGTTGGCCAGCGTGATCAGCACC
>CP003942_1_2
CCCGCGGCGCGAACGGCAGCGGCGCATTCCTG
>CP003942_1_3
CCGATCCGGGTCAGCAAGCCCAGCACAGCAGA
>CP003942_1_4
TTAAAATATACGCGGTGATAGTCACCTTTAAT
>CP003942_1_5	phage
GTTTTTCTGACGTCACCACGCGAGCAGAGGAA
>CP003942_1_6	phage
AGGTCTACGAGGGCGTCGTCCGGCTGACAAAA
>CP003942_1_7	phage/plasmid
GAGCAGTCGCAAGTTGAGGACGTGACGCCTGA
>CP003942_1_8
CAGACTCACTCGATTTGGAGGCATGAACAGTG
>CP003942_1_9
AAAATTTGATATTAATAGCGCAATGATTGTGG
>CP003942_2_1
ATGCCGCCGACTCGCTGCTGGGCAGCAGCGT
>CP003942_2_2
TTAGTCGTACCCTTAGTATCTTATCTATGTAC
>CP003942_2_3
ATACCCGGCAGACGCGCATAGTTGTCGAACTC
>CP003942_2_4	phage
AAAACCGGAAGCCGTCTTTGCGGATCAGTGTG
>CP003942_2_5
TGGTAGCGATATAGCGATTCTGTACCGTCGCG
>CP003942_2_6
GGAATTGATAGACCACGTGCCACGAACGCCGG
>CP003942_2_7	plasmid
GCAATCGTCGCGCTGGTGCTCGGCCTGCTAAC
>CP003942_2_8
TTTAATCCACTCGCTGCCGCCGATTTTTTTCA
>CP003942_2_9	plasmid
ACACCATTCGCGTCGCCGACAACCACGCGGTG
>CP003942_2_10
TAACCCCTGACGAATGAGGGCCAATGCCGGCC
>CP003942_2_11
TTCCCGTTTCAGCGTCCTGCTGATGTAGTAAT
>CP003942_2_12
AATTTGGAGCGCTATTTCTCCGACAACTACCA
>CP003942_2_13
ATAGGCCAGTGCGGGTTTAGTCCGCGCAGGAA
>CP003942_2_14
TGTAGCTTGCTGAACCATTCGAGAATTAACAC
>CP003942_2_15
AAAGTCCTGCCCGTTGATGACGTAGAAATGCC
>CP003942_2_16
GGTCGTCTACATGGCTTAATGACAAGGTTCGC
>CP003942_3_1
CGCCCACCATCAGCAGCACCAGCGCGCTTTTT
>CP003942_3_2
ATTCCTCAGCGATTTCACGGAACGTGACCGAC
>CP003942_3_3
TAGCAATACTACGAGTTACTAGGCAGGCTACC
>CP003942_3_4
TCTATAGTGCTTCTCTAGTATCTATCTGTATT
>CP003942_3_5
CAGCGCCGTAGCGCGGGCTTCTAACTGCTCAG
>CP003942_3_6
AATGCCGTTGGCACTAATAGGCAGGTCATTTA
>CP003942_3_7
GAGCTACGGGAACAGCCCGTTCAACGCAGAGC
>CP003942_3_8
TCGTTAATCGGGGATGTGCCAGATGCACCGCG
>CP003942_3_9	phage
GCTGAGCGAGTGGCCGAAGGCATGGCGCCAGT
>CP003942_3_10
TTCCACATTTCAACCTGTATAGAGGTCAGCTG
>CP003942_3_11
ACCGGTGACCCGACCAGGGTATTAATCGACCT
>CP003942_3_12
ATTCAGTCTCCCGTTCCCCACCCTGGCGGGGA
>CP003942_3_13
CGGCATATTTGCATCGGTAATTCAGTGACAAC
>CP003942_3_14
AACGTCAGGCCGGCGGCGCTGGCCGGATCATC
>CP003942_3_15	phage
TTCCAGATGAGCACCGGTGCCATCACCGAACA
>CP003942_4_1
GCAGTATCCGCTTAATGATATTGCCCAGGCGCG
>CP003942_4_2
GAAAACCCACCAGCCATGCTTCGCGATGGTTA
>CP003942_4_3	phage
TCGTCGATATCCAGTTCGCGGCGCTCGGTAGC
>CP003942_4_4
CGGCGACATACCCGCTACTGGCGCAGGCGTAC
>CP003942_4_5
TTGCTGGATGACGCCAATCACCCCGGGGAAAAG
>CP003942_4_6
AATGTTTGGGAGTCGATAAAAAAAGGCTGGGC
>CP027798_1_1
TGTTTGGCGGATCCGCAGTGGCATTGGGGTTA
>CP027798_1_2	plasmid
GGCCTCATACAGCACTGTCTCTGCCTGGATGG
>CP027798_1_3
GGCACCATCGAGATGAACCCAATCACCGAGCG
>CP027798_1_4
CCCTGGTTAATACGCGGAAACTCCCACATGCC
>CP027798_1_5
CACTGAAGAACATCCGTCGCCTTTGCGACGCT
>CP027798_1_6
AAAACAAAGTCAAGCACTATCTATGCAACATG
>CP027798_1_7
TACTGTGTTGAGCACGGTGAAGTTAGCCTGTT
>CP027798_1_8	phage
CATCTGATCTGCGGCGCCGCGTGCGCGGTTTA
>CP027798_1_9
TTTTCAACGGTTCGGGATGGCTCGAACCAATC
>CP027798_1_10
CATAGCCGCAGCCTATTAAACCACTTCTACAG
>CP027798_1_11
GTCCTCGGGCGTTAACCCAAATGCGGCCAGTT
>CP027798_1_12
CGGCCCGTTGTATGCCATCGGCACGAAGAACA
>CP027798_1_13
TCGGTTTACCACTCCGGCCAGATCGTCGTTAA
>CP027798_1_14
AAAAAGGAAAAGCGCACGGTCAGCGCCGACGA
>CP027798_1_15	plasmid
GTGGTCACCCTCATCACTATAAGTTACTTCAA
>CP027798_1_16
TTCAACGTAGAACCGATTATCCCGGACGGCGC
>CP027798_1_17	plasmid
CCAAATTATTGTTGATGTCTGGCCGGTAATAG
>CP027798_1_18
TGCTGGGGTAATAGTGGAAACGGTGCGAGACA
>CP027798_1_19
GCCGCAAAAACGCTGATGTGACCGGTAAGCTGT
>CP027798_1_20
CCTGACGCTGGCGTAGCTCTGCGTCTGTCTCC
>CP027798_1_21
AGATTCGCCAGCCCGCGCATTTGGGTCATGAA
>CP027798_1_22	phage/plasmid
CAAATCCACGCCGGGTTATTGCTCCATGCCCA
>CP027798_1_23	plasmid
TTGCAGTGAAGTGCGGGCATCCGGTTTAAGCT
>CP027798_1_24	phage/plasmid
CCAATCTCCAACCAGCTGATCGGTCGCGCCGG
>CP027798_1_25
GGGAAAGGGCTTGACCCAGCTGATTATAGTAT
>CP027798_1_26	plasmid
GCAATACGCATCTACGGCAAGCCGGGCGTGGCG
>CP041764_1_1
GACAGAAATCACCTGGGGTGAGAAGTTATAC
>CP041764_1_2	plasmid
ATCTTCACCATCAGTGTTTCCGGCTGCTGTGA
>CP063354_1_1	phage/plasmid
AGTGATTTTCAACGGCGAGATGGTTCGCGCCA
>CP063354_1_2
CGCGGGAGTACCATAAATACACTCTGAACGGT
>CP063354_1_3
AAAAAGATACGGAAGCTTGGCGTTACGGTACG
>CP063354_1_4
AGAAATGCTAATCAATCGCCAGTCGGGCGACA
>CP063354_1_5
ATCCCGCATTGGTCCAATGCCGTTAGCTAGCC
>CP063354_1_6	phage
ACCGAGCTGCGGGAGGCCAAATGAAAGAGCGC
>CP063354_1_7
ACCTTGAATTTCTTCAGCATCAACGGGCATTT
>CP063354_1_8
TCAGCGCCGGCGGTGACGGGAAAACTGGCTGA
>CP063354_1_9
ATCAGCGCGTCAAAGGTTTCCCCGTTCTGCGG
>CP063354_1_10
TGGCTGATGAACCTTTATTTCAAGATTCGCGA
>CP063354_1_11	plasmid
CGGAAGTGAACCGTCGCCGCCGTCAGCGCTTC
>CP063354_1_12	plasmid
CCGGTTCACCGTGGCCGGGGTGTAATGCTCATC
>CP063354_1_14
CAGCGGAGTGCCTGAGCGTAATCACCGCTCGC
>CP063354_1_15
TGATCACCAAAGCGGCCGACATCGACGACGAA
>CP063354_1_16
TCTTCCCACTCTTTCGACTGTTCGCCGTCGAT
>CP063354_1_17
GCAACATCGATGTAGGCTGGCGCAGGGCCGTT
>CP063354_1_18
CGGACGGGTTCAATCTGGATGCAGCGGCTGAC
>CP063354_1_19
TTCAGTGGTTCGCCGGTGTCGTGATCCAGCTC
>CP063354_1_21
GTTTACTCGGATGTTGCCTGGCAGGTACGGGC
>CP028947_2_1
CACGTCGTTTGACAGATCCACCAGCAACGT
>CP028947_2_2
GCTCAATAAGCCAAGACAAAACGCCTTGCG
>CP028947_2_3	plasmid
CGGCGGCCGGCCGCGAGCGTCTTGCCATCA
>CP013046_1_1
CAGGGATAACTCCGTAATGTGCGTAGGTAT
>CP013046_1_2
GATGGTTACGGCAGCTGGAACCATCCGCGT
>CP038662_1_1
GGCATCACCAGCCTGCCGGATAACCTCAGCGTGTG
>CP038662_1_2
AACCCCCTGAACAACATAACCATCAGTCAGAGGTT
>CP038662_1_3
GCAAGCTGCCCAGCACCCCAAACAAGTAACAAGTT
>CP007439_1_1
TTCAATGGGGTACCTGGTTCCGCGCAGG
>CP007439_1_2
ATCGACATAAGACACGAAAAGCAGCT
>CP023268_1_1
CCAAGAATCAATTTGACACCAAAAGTTTAATC
>CP023268_1_2
GCATTCTCCGCCGCCAGCGTATCACGCTCAGC
>CP023268_1_3
AATGTTTGGGAGTCGATAAAAAACGGCTGGGC
>CP026383_1_1
TCTTGCCGTCATAGGTGGTATTAAAAGCGATGTG
>CP026383_1_2
ACGACGGCACCGGCAATTTCGACCACACGACGTT
>CP026383_1_3	plasmid
TCGGCGGCCGGCCGCGAGCGTCTAGCCATCAGTT
>LR134155_2_1
GATCAGGGAGTGAACTTTTACCAGCAGGGTCA
>LR134155_2_2
TTATCCTGCTGTTGACTCGACCGGTGCCGGAA
>LR134155_2_3
TGACGGAGTAACGAACAATGAGTAAACGCATT
>LR134155_3_1
TGTCGTCAAGTATATATGCCGTACAACTCGAC
>LR134155_3_2
CGTCTCGCCTGCACACCGGCCGATCCCGTAAT
>LR134155_3_3
AATCGGCCAATGACATTTTGCTGACGCCTATC
>LR134155_3_4
CTGCCGCCGTGGTTTGGCTTAGCGATGGATCT
>LR134155_3_6
TAATTGCACGCGCGTCTTTCAGCGCTACCGCA
>LS483492_1_3
TTCTTCCACGCTGCACGGGACTCTCGAGCACT
>LS483492_1_4
CAGAAGTCAACGATGTTCCGACTGTTCCGCCA
>LS483492_1_5	phage
ACGTGTGGACGGACGGCATCGGTAACACGCAC
>LS483492_1_6
ATCAGGAGCAAGCGGTTGCCGCTGCCGGTATG
>LS483492_2_1
ATCGCTGGTATGAACCGCCGGTTTCATTCCC
>LS483492_2_2
GCTGCCCCTGGGTAGATGCGGTATCGCCATA
>LS483492_3_1
GATGATTTCGTCATGATTGGTGACTCCCTCG
>LS483492_3_2
GTCATGTTGACGAATCCGCACTCGATCGCCC
>LS483492_3_3
CGTAATAACAGCCAGTAATAACAGATATGAG
>CP002773_1_1	phage
AGGTGCATTTTGTTGCTGCCATCTGAGTTCTGGTG
>CP002773_1_2
GTCCACGATCTTTTTGTCGTCCGTGTTTACTGGTG
>CP002773_1_3	phage/plasmid
GATGCGCTGGCTGTGGAGAATGCGGTGCTGAAGTG
>CP002773_1_4	phage/plasmid
GTACAGTTATTGACAGAACTCCGAGAGGGCGCGTT
>CP002773_1_5
CGGCAGCGTTGCAACCAGTACGCGCCCAGTGAAGTT
>CP002773_1_6
GCTGGGCATGGCTGCAGAAATGGAGTCGATGTGTT
>CP050855_1_1	phage
TTACTGACCAGTTGAAGAAAAACTTCCCTAACATG
>CP050855_1_2
TACGGCCTACTTGGTAAGGTTTTTGAGCGCATCAT
>CP050855_1_3
ACACTGTAAGTTCTATAGTAAACGGTGTTAATTG
>CP050855_1_4
AGCTAGATGTAGCCCCATCGTATTCAACGATTGG
>CP050855_1_5
AGTTGTAGTAGAGCTTTCTAGCTACAAGCAGCA
>CP050855_1_6
AGTAGGCCTGAGCGTAATATCATCAGCATCTAAG
>CP050855_1_7
TTGTAGCTACGTACTACAGCCTAGCTGAGGTAGGG
>CP050855_1_8
CCACGAGATTAACGGCATCACCTACAAACTAAGA
>MK507745_1_1
TCTATGATGGGCATGCGTCGAGAAGCATCAGC
>MK507745_1_2
AGGCGCAGGGAGTTGAGAAGGCTGCAGAAGCA
>MK507745_1_3	plasmid
TTCGTGGCGGTTTTGACGTTGACGTTCTGT
>MK507745_2_1	phage
CTCGGACGATCCCCATCACATCATTGGCCACG
>MK507745_2_2	plasmid
AGTGAGAAGTTTACCCGTTGGGTTAAATCTCA
>MK507745_2_3
TAAACAGAATATCTTTTACATCAGCAAACGTT
>MK507745_2_4
AAACAGCCTTTAACCGCTTCCACCCTTCATCC
>MK507745_2_5
GGCGACACGGTTAGCGCCTGATAGTCCAACTC
>MK507745_2_6
GACATACCGGCGGATATTGTCTTGATCATCAA
>MK507745_2_7
GGAATCGCCCAGGATAAGGACTGGAATACCCA
>MK507745_2_8
TGCCAGAACTGTGCGCATGGGCGTTAGCCGCA
>MK507745_2_9
TGAAAGATTTCATTGGCACTAATCATCACCTC
>MK507745_2_10
CGTTTGCACTACAACGAGCAGGAATTACAAGC
>MK507745_2_11
[truncated: 439 more rows]

## Sheet: CP065640_LR590463
Spacers' list of rubidaea strain FDAARGOS_926	duplicated spacers
	100% identity	species	strain
>CP065640_1_1	LR590463_1_1	rubidaea	NCTC12971
GGTCGTACCCGGATTATCATCTGCAACAAAAAA
>CP065640_1_2	LR590463_1_2	rubidaea	NCTC12971
GGCCGTAACAATAGCCGGAGGACAACGAAATCT
>CP065640_1_3	LR590463_1_3	rubidaea	NCTC12971
GTCACCGGTACTCACATCTTAATCTAAGGACCA
>CP065640_1_4	LR590463_1_4	rubidaea	NCTC12971
AGCCAGCGCAGTATCGCCGCCATAATAGAAATC
>CP065640_1_5	LR590463_1_5	rubidaea	NCTC12971
GGGTGTATTTCAGGCCTGGCGCGCCTGCGAAGA
>CP065640_1_6	LR590463_1_6	rubidaea	NCTC12971
GCAGGTCCCTGTGATGGGTGAAGACGGTCTGCA
>CP065640_1_7	LR590463_1_7	rubidaea	NCTC12971
GGACATGATTACCGCTGCGTTTATCCAGCAGTA
>CP065640_2_1	LR590463_2_1	rubidaea	NCTC12971
GTTTGCGACAAACCGGTGTCACCGGAGAAATG
>CP065640_2_2	LR590463_2_2	rubidaea	NCTC12971
AACATGTCGAACATCCTCACCGGCAAAAACGA
>CP065640_2_3	LR590463_2_3	rubidaea	NCTC12971
ATCGGCTAAATCTTTCCGATGCGGATAAATCG
>CP065640_2_4	LR590463_2_4	rubidaea	NCTC12971
ACCACGCTTCAGCCGATCAGGCCACTTTGATG
>CP065640_2_5	LR590463_2_5	rubidaea	NCTC12971
TTTTTTTGTCAGCATCAGAAACAGCGCTTTAC	LR134155_2_4	rubidaea	NCTC9419
>CP065640_3_1	LR590463_3_1	rubidaea	NCTC12971
CAAATCGCCGTGTTAATTCGTCGAGTATTTCAG
>CP065640_3_2	LR590463_3_2	rubidaea	NCTC12971
TTGGCGATAGCCAAGGCTAGATGATTTTTACC
>CP065640_4_1	LR590463_4_1	rubidaea	NCTC12971
GTTCTCAGGCACACTTTCGCGACACATTTCATGAT
>CP065640_4_2	LR590463_4_2	rubidaea	NCTC12971
AGGTATACAATGCCAGCGCGTAGCAGTCGTTGGT
>CP065640_4_3	LR590463_4_3	rubidaea	NCTC12971
AGGCGTACGGCGCCAGCGGCAAAACAAACGTGCT
>CP065640_4_4	LR590463_4_4	rubidaea	NCTC12971
ACCCGGCCCCGAGAGGGATCAACCGATAAGTGA
>CP065640_4_5	LR590463_4_5	rubidaea	NCTC12971
GGCGCCCTGGATAACGTCACTCATCAGGTTCTT
>CP065640_4_6	LR590463_4_6	rubidaea	NCTC12971
GACGCGCCAGTTTGTTTTGCTCATGAAAATACA
>CP065640_4_7	LR590463_4_7	rubidaea	NCTC12971
GAGGAAGGACAATGAACACTATCGAAATGATCAA
>CP065640_4_8	LR590463_4_8	rubidaea	NCTC12971
GCTAGCTGTTCCTCGGACTGGTCCTGATTAGCCAT
>CP065640_4_9	LR590463_4_9	rubidaea	NCTC12971
CCCATACGATAACCGCAAAGCTCGTATTGAGAA
>CP065640_4_10	LR590463_4_10	rubidaea	NCTC12971
ACGGCCTGCGCATGCTGAACCCGCTGATATTCAC
>CP065640_4_11	LR590463_4_11	rubidaea	NCTC12971
AAGATTTTTCACAATGGCCTGCGTCAGTGATGA
>CP065640_4_12	LR590463_4_12	rubidaea	NCTC12971
TATAAATACAGTAAATTTGTGGTGTGAGTTATGG
>CP065640_4_13	LR590463_4_14	rubidaea	NCTC12971
GCCGCCGGCCACATTGCGCCCGGTGATGTAGAT
>CP065640_4_14	LR590463_4_15	rubidaea	NCTC12971
GAGCATGGCTAAGCGTAAGAGCAACGAGCAGCGA

## Sheet: LR134151
Spacers' list of plymuthica strain NCTC8900	duplicated spacers
	100% identity	species	strain
>LR134151_1_1
AGGTGGTGACGTTAGGCGCAGCAGTACTGGAG
>LR134151_1_2
ATGCCCACATAAACCGCACGTCAGCCTCAAGA
>LR134151_1_3
TTCGAGGGAATTTCTGGATGGAGTGGCCCGGA
>LR134151_1_4
TTGGTCATCGATGTGTAGTTATCGCCGTTAAT
>LR134151_1_5
GATGGTTTGAATTACTGCCTGTCTGTATGTTT
>LR134151_1_6
CACGCACTGCGCTCATCAGGGCAAAGCTTCTA
>LR134151_1_7
CGACAAGCAAGGCAAAGAATGGCCCTTGGAAG
>LR134151_1_8
AAAATTGGCTACGCCGGTGCGGTTGCCTCGTC
>LR134151_1_9
ATCTATTGGCTCAAACCCATTCTTGCTAGTAG
>LR134151_1_10
CTGAACGTCTTCTTTTAAATCAGCCATCGCCA
>LR134151_1_11
TTAAATCATGGGCAAATAAAACCCCTGTCGCA
>LR134151_1_12
TACTCATTTTTTACTTTCCCCGGCGGCTTCCC
>LR134151_1_13
GTAAAAACCATGGGTGCCAGCCCGCTGAGTGG
>LR134151_1_14
AGGGGGGGGTAATCGTATTACTGGTACATCAG
>LR134151_1_15
CGGAACAGCGCATTCAGCAGGCCACATCTGCA
>LR134151_1_16
CATTTATCAGTTTCTGTGCCGCATCTGCAGCT
>LR134151_1_17
GTCTGGCTGGCGATAGTGCTGGCTCATCAGCC
>LR134151_1_18
ACATGCTTGCTAATTATCGCGACGCGAAAAGT
>LR134151_1_19
CGGCGCTGGAGAAAGCTAAACAGGACGCCAAA
>LR134151_1_20
TGTTGGCATTAACGATCCACGCGCCGGAGCAG
>LR134151_1_21
ATGGCGGGGTCCATTTTCTCGGGGTTTATGGA
>LR134151_1_22
GGATTTCTTTCCATCTACTCATCCTCCTCCTC
>LR134151_1_23
GAAATGACAGTTGCTTATGATAGGTGGCTCGC
>LR134151_1_24
CTGCCACTCGGCGGCTTTTTTAACGACTAAAT
>LR134151_1_25
TGTCACATAGTGGCAATCTTTATCAGGTTGAA
>LR134151_1_26	LR134478_1_30	plymuthica	NCTC8015
TGTCCTATCAATGACCCTATGATGCGGCGCGA
>LR134151_1_27	LR134478_1_31	plymuthica	NCTC8015
TTAGGCTGATATAATTTTGTTCGATAATCGGC
>LR134151_1_28	LR134478_1_32	plymuthica	NCTC8015
CTCAGGCCGTAGGGCGGGTCGGTAACAATCGAGTGTTCCCGATCGCCGCTGCCAGATGGT
>LR134151_1_29	LR134478_1_33	plymuthica	NCTC8015
GGATGTTCTGTGATGATGGGTGCCGGGACGAC
>LR134151_1_30	LR134478_1_34	plymuthica	NCTC8015
CCAAAGGTGTACTGCCTGTGAGTCCTTGTACA
>LR134151_1_31	LR134478_1_35	plymuthica	NCTC8015
ATCGATACGACGGCCGCATTGTCAGTATCGCC
>LR134151_1_32	LR134478_1_36	plymuthica	NCTC8015
AACTGACCATCGATAACACCATGGCAGCAGCA
>LR134151_1_33	LR134478_1_37	plymuthica	NCTC8015
ATATAATCCGCCTCTCGCAGATAATACCATCG
>LR134151_1_34	LR134478_1_38	plymuthica	NCTC8015
GCGGCGGAGTTTGCTGCTGAGCACGCAGCCAT
>LR134151_1_35	LR134478_1_39	plymuthica	NCTC8015
GACTTGTGACACTGAGTGTCGAGTCCCTCGCT
>LR134151_1_36	LR134478_1_40	plymuthica	NCTC8015
TCAGCCATATCACACCGTCGCTTGCATGCAGG
>LR134151_1_37	LR134478_1_41	plymuthica	NCTC8015
TATTTCTGTATCTCGATTTGAGTTGATTTCTT
>LR134151_1_38
GCGAACCGCAAAGCCCGTGACCTGGTGATCGTC
>LR134151_1_39
TAGGATTTATCGAGGGATGGGGGCTGATTCAT
>LR134151_1_40	LR134478_1_44	plymuthica	NCTC8015
CGGATTCTCTGGGGTAACAGTCACAATCGGGG
>LR134151_1_41	LR134478_1_45	plymuthica	NCTC8015
AAGGTTAGGCGAACGGCCTGCACTGTTGGAGC
>LR134151_1_42	LR134478_1_46	plymuthica	NCTC8015
CACATCGGCGGGATCCAAGTGTACTTGCCTCG
>LR134151_1_43	LR134478_1_47	plymuthica	NCTC8015
CACAGAAGCAAGCCCAAAGCGCAGGGCTAAAA
>LR134151_2_1
CCCACAGATACGCCAGAACCTGATAGAACACA
>LR134151_2_2
CGGCCCAGGTGCGTCGACGTAGCCTTGCTTTA
>LR134151_2_3
GTTAGGCAGAACAGGCGAAGGCAAGTCAGATA
>LR134151_2_4
ATCACCGGGATGTTGTGTAAGTTTATGTTGA
>LR134151_2_5
TTAAAATAATTCGTTTGTATGGTGTGTTAGGC
>LR134151_2_6
TGTGATAACGCCATTTGTGGCTGAAAATTCTG
>LR134151_2_7	LR134478_2_7	plymuthica	NCTC8015
CTTGCGGAATTCTGGGAAAATGGAAAGCTACT
>LR134151_2_8	LR134151_2_9	plymuthica	NCTC8900
ACCATTCGCGACGATCTCCCCGCCCTGAAGCG	LR134478_2_8	plymuthica	NCTC8015
>LR134151_2_9	LR134151_2_8	plymuthica	NCTC8900
ACCATTCGCGACGATCTCCCCGCCCTGAAGCG	LR134478_2_8	plymuthica	NCTC8015
>LR134151_2_10	LR134478_2_9	plymuthica	NCTC8015
AGACCTCGCCGATTTAACTGAAGAGCTCACTG
>LR134151_2_11	LR134478_2_10	plymuthica	NCTC8015
TAATTGCCGCCGGGACATGGGTTGGTAATCAC
>LR134151_2_12	LR134478_2_11	plymuthica	NCTC8015
CGCAACGCATGGTTTCGTCTTTGTAGTAGATA
>LR134151_2_13	LR134478_2_12	plymuthica	NCTC8015
GGACGGTGATCACCATTCTGAATTACTCTGAA
>LR134151_2_14	LR134478_2_13	plymuthica	NCTC8015
GCAGCAGGACTGCCCACCACGGCGTTTTTACA
>LR134151_2_15	LR134478_2_14	plymuthica	NCTC8015
TTACGGCAACAATTTCCGAATAGCGCGCAGTA
>LR134151_2_16	LR134478_2_15	plymuthica	NCTC8015
ACTAATCCCTTGCTTAACAATATTGTGAGTGG
>LR134151_2_17	LR134478_2_16	plymuthica	NCTC8015
CTGGTGCTGATCAAGATAGCCGACAACGCTAA
>LR134151_2_18	LR134151_2_19	plymuthica	NCTC8900
GCCAATTCTGGTGCGCTGGTGGGGGAATCTTA	LR134478_2_17	plymuthica	NCTC8015
>LR134151_2_19	LR134151_2_18	plymuthica	NCTC8900
GCCAATTCTGGTGCGCTGGTGGGGGAATCTTA	LR134478_2_17	plymuthica	NCTC8015
>LR134151_2_20	LR134478_2_18	plymuthica	NCTC8015
TGTGTTTTTTCTTTCTTTATTCCTGGTAGAGA
>LR134151_2_21	LR134478_2_19	plymuthica	NCTC8015
GGTTAGATCAGGATACTGGCGACTGGATGCTA
>LR134151_2_22	LR134478_2_20	plymuthica	NCTC8015
GCTTGGTTTTGGGTTCTGGTTGGCTGCGCCCT
>LR134151_2_23	LR134478_2_21	plymuthica	NCTC8015
GCCATAACGTTTCTGCTGATTTCCATTCCAAC
>LR134151_2_24	LR134478_2_22	plymuthica	NCTC8015
TGGGAATTTCGCCCAGGCACGCCGCATCAGGA
>LR134151_2_25	LR134478_2_23	plymuthica	NCTC8015
TTCTACGACAGCGAGTTTGTGAGTTTCTTTAA
>LR134151_2_26	LR134478_2_31	plymuthica	NCTC8015
TTCATTCAGTTGCTCCCGATCGGTCACAAGGG
>LR134151_2_27	LR134478_2_32	plymuthica	NCTC8015
AGTTTGTTGGCGTGGTCAGGCGTTATGGTGCA
>LR134151_2_28	LR134478_2_33	plymuthica	NCTC8015
AACTACGACCGCGCCAACTACCTGCCTCAGAA
>LR134151_2_29	LR134478_2_34	plymuthica	NCTC8015
AATGGCGGCCCTGTGTCTGCTGGAAGTATGTA
>LR134151_2_30
TGGGAAACAGGGAAAATGGTTCCTGTTGGGTCA

## Sheet: MK507744 (S8)
Spacers' list of marcescens strain S8	duplicated spacers
	100% identity	species	strain
>MK507744_1_1
GCCCGATGCTGCGATAGCAATGCACTGAAGAG
>MK507744_1_2
GGTATTTTTACCGCTGATGTTGGTGTGCCACG
>MK507744_1_3
CTTGCCGACGCCCGTGGTCTGGACGCCGGACGC
>MK507744_1_4
AGCTATCACTGTCATCCCTCATCGGCCCAGAT
>MK507744_1_5
CGCCAGGGCCTCGACCGCATCATGATCGGCTG
>MK507744_1_6
GCATTTGCCAGCCCGCGGCCCATCGCGCGCCC
>MK507744_1_7
CAGCAGATCGTTAAAGTCGCCGGATTTCGGCC
>MK507744_1_8
CATTCGACTTGATGGTCTACGCCCAGGCGCTG
>MK507744_1_9
CCAAGCTGGCTACGCCGGTGCGGTTGCCACGG
>MK507744_1_10
AACAGCGGATAAGGAAGATTCCTTACCCCTAA
>MK507744_1_11
AGCAAACTCAGTAAGACCGTCGTCGCGTTGAT
>MK507744_1_12
CTCGTTGGGGCGATTAACAGCGATTTCTGTCA
>MK507744_1_13
TTGATAACTTAGAATACGACACTGCTTTAAAT
>MK507744_1_14
GGCTACCAGCTTGATAACCCTCTTCCGGCGAA
>MK507744_1_15
GATGTCTCAGCACACTGTCGAATGACATGATT
>MK507744_1_16
GTGGTCACCGGCAATCCGGGCAAACGTAAACT
>MK507744_1_17
CGCTGGAACCGGCATGATGATAGACGCAGGTC
>MK507744_1_18
CGCTGGTTTATCGACGATATTGAGCGTGTTGA
>MK507744_1_19
ATTCGAGTATCCGGCACGAGGTACAGGTGATC
>MK507744_1_20
CCGGTGATGTTGTCGGCCATTGCCGGGGAGAC
>MK507744_1_21
TCCGCCGGAGGGAAGGATGAGCAACACCGCGA
>MK507744_1_22
GCCATGCGCGGGGAGTTTCAGCCCTGGGCGAG
>MK507744_1_23
AAGTGGCAGCGGAATTGTTCCGTGAGTACGGC
>MK507744_1_24
ACTCGCGAGTATTCTGGCGCGTGGGATGGCTC
>MK507744_1_25
CTTTGCGATGAGCTCGGTGATTTGCGACTGTG
>MK507744_1_26
GGAGCTTCTTGGAAGGTATTCAGTGGAGCAGA
>MK507744_1_27
GGCTGGGAGTCTGTCGGCCCGCGCGATATTGC
>MK507744_1_28
ATGATGAGAACTATGTTTATCCGTATCCTGAA
>MK507744_1_29
GAAGGCCAGCCGGTGCTGAAGCTGCGCGGCCA
>MK507744_1_30
GTGTTTGCGCTGGATGTGGCGGCACGGTACCA
>MK507744_1_31
CCAACTGATGGGTAGTTGGCCGGCCAAGATATG
>MK507744_1_32
TTGCAACAACGAAGCCTACAGCAGCATTAGC
>MK507744_2_1
GGCATGCGGGTTTCCACATTTGGGCGGGTTAC
>MK507744_2_2
ATTGTTCTGGTCACGCACGCCAGACCAGCGAG
>MK507744_2_3
GATACCATCCGCGGGCGACTGCATATCGATCC
>MK507744_2_4
GTGCTTTCACTGGCCGATAGCATCATGACGTT
>MK507744_2_5
CCATGGCGAGAAAAGCGTAGTATTCCTCAGAAC
>MK507744_2_6
AGTGGGGCGGAAACAAAAAAACCGCCTCTCGGC
>MK507744_2_7
ATGCTTGGTTTGAAGGTTATGGCCCAACTTAT
>MK507744_2_8
GTTTCCCCCATCGCCGCCTCAACCATCTGCGG
>MK507744_2_9
TACGCCTGAAGCTGCCAAGTCCACGTTAACCC
>MK507744_2_10
CGGCCCTGACGGCCCGCTAACGCGGAGATACA
>MK507744_3_1
TTCACGCGCGCCCATTGAGCTATATCTTTGCA
>MK507744_3_2
GGCAGGCGACAGGTAACAACACACTGTCGTCT
>MK507744_3_3
CATGAAGAAGCGCCGCAACGACCCGATCTATG
>MK507744_3_4
TTGTTGGCGTTGGCGGTCTGGCTGATGTGTCA
>MK507744_3_5
CGTAGTAAAAGGTTCTCGCGTAGCACCTTATG
>MK507744_3_6
CCATGTCGGGAGACGCTGGGTCTTGTATGGCA
>MK507744_3_7
AAACGAAGAAGACACTTCTCGAATCATATCCT
>MK507744_3_8
TGGGCCTTGGTTCGTACTCATGACCTGTGCGG
>MK507744_3_9
CACATGGACGCGACGGAAATAACCGAGCACCC
>MK507744_3_10
GGCTGGGGATTAACCAACCCGCAGCCCAAAAT
>MK507744_3_11
AACCCTGGGCGGATGGCAATAAACAAAAGATT
>MK507744_3_12
GTGCGGAATGGGATCACCTGGCCGTTGCACTC
>MK507744_3_13
GTTTGCGCAGAAGTTAATTGACGATAATAAAA
>MK507744_3_14
TAGATCACCGAGCCGGGACGGACTGGCAGGCC
>MK507744_3_15
CAATGGATGCTCAGCGGCTGGAAAACTTGATG
>MK507744_3_16
TAATTTGCCAGCAGCTCCAAATCTCGTCTATT
>MK507744_3_17
GCCTTCTTGTCGATAAACATAACGGAATCTAC
>MK507744_3_18
TCGATCGCCAGTCAGTGCGCGTGGGTATGGAT
>MK507744_3_19
GATGTAAAACGCAGCGTCGAGCACATCGACCA
>MK507744_3_20
CAAGAAAACACCCCGGAAAAGTTCTGCGAGAA
>MK507744_3_21
TAAGAGGCCAGCGCAGTCTGGTTGGTAGAGAG
>MK507744_3_22
CATGCACATCTCGCTAACCTTGCCATAGTGAA
>MK507744_3_23
CTCAGCGTCAGCGCGGGCACTGTCGCCCTGCT
>MK507744_3_24
GCAGTCTTCAGGCGGTGGGTGCCAATCCTGAC
>MK507744_3_25
GTGGTTACGGCAAATGGGAAG
>MK507744_3_26
GAGTTAATGACGATGATTGCCGGTGTTGAGCA
>MK507744_3_27
CAGCTTGTGCCGAAAACCCAGGCGCAGCATTT
>MK507744_3_28
ATTAGGCCTGGCGGGTTTGGACGCACTACCCA
>MK507744_3_29
TTAGGTGAAAAGCTCAAGCAAATAATCTGCCC

## Sheet: CP042512
Spacers' list of marcescens strain E28	duplicated spacers
	100% identity	species	strain
>CP042512_1_1
CGATGTTTAGCCGCAAGCAGGCCACCGACGAT
>CP042512_1_2
GTGAGATAAAAACGCCGGTAGTTAACGCGGTC
>CP042512_1_3
TGAACATGATTTCTTCTCCTGGGTCTTCGGGT
>CP042512_1_4
CCCGCCGGGCATCGCTTTGTCTGAAATAAGGA
>CP042512_1_5
CGCCTGCATCCGCCGCCACAACTGAGTTTTTG
>CP042512_1_6
TACGACCTGACCGGGGGCGATTTTGCCCCTAA
>CP042512_2_1
GTCAACGGCGTTGACCGGCTGGCCGAGCATCGC
>CP042512_2_2
TAATAACGCCGCAGCGTTAGCGCTTGTTCAAT
>CP042512_2_3
GGCCGGTGGAAATGCCGCAGGGCGCGACGATC
>CP042512_2_4
GGCACATTGCCCATATCGCGCACGGTCGAGCG
>CP042512_2_5
AAATGCTGCTCTATCTCGCCCGGGGATGGCTC
>CP042512_2_6
GTCGAGAACTACGCCGAGCCGGTGCCGATTGA
>CP042512_2_7
GGGCAATAATTTCTAACCCAATTCTGGGTAGC
>CP042512_2_8
GATGCATGGGGCGCTCAAATCGGCGCTCTCCGC
>CP042512_2_9
GTGGGTTAATCGTCTAAATAGGATTTGATGAT
>CP042512_2_10
GTATGGTTCCGCTGATCATCCAGGTGCCAATC
>CP042512_2_11
CCGACGCCGACACGCCTGTTTACCGATATTGA
>CP042512_2_12
CTTACTACCGCCACTCATAATGCCCCCGTCATAC
>CP042512_2_13
CTTTTCAAGCACCGCCGGCGAATGCAGGTCGA
>CP042512_2_14
CCCTTCGCCGAGGGGCTTCGATAATGACAACC
>CP042512_2_15
GGATCGCCGGCACGCATTGCAAGACCGAATTT
>CP042512_2_16	CP029449_2_11	marcescens	CAV1761
GCATTGCAGCCAGCGGATTTCTGATTTCGTCG	CP011642_2_11	marcescens	CAV1492
>CP042512_2_17
AGTACAACCGTAATCAGCTGCTTCTCTCTGGT
>CP042512_2_18
TTTCTGGACCATAAATTTTAGCGGGATGTATC
>CP042512_2_19
AATACTCGATTTTTTCCCCTGCTGTTCCCCGC
>CP042512_2_20
GGAATGCCTCACTAAAGGACGTGCCGGCAGAG
>CP042512_2_21
GCGTGAACGTCAAAGACAGCGCAGGACGTCTA
>CP042512_2_22
CATCGACGATTTAGTTTCTATCGCCACTGCCA
>CP042512_2_23
CGCCCCAGATTGAGGGGTTGTAGTTTGAGCCG
>CP042512_2_24
GCCGCCTGCACTTTGTCAAATCGCGCCTTGCC
>CP042512_2_25
AGAAATGATTACTGTTACAGCCTGGGCGGAAC
>CP042512_2_26
TCCGTTAGGTCGATATGCTTGCAGCTGAAGTC
>CP042512_2_27	LR890657_2_39	marcescens	MSB1_9C-sc-2280320
ATTATGTCCAGAAGTGGTTAGAGGAACAGGGA
>CP042512_3_1
AGGTGAGCGGCCGCGTTGATTGGAACTCATTC
>CP042512_3_2
TCATGCGGCTACGCGCGGCGGCCGCGTGTTTGC
>CP042512_3_3
CGCAACGTGCGCAACCAGCAGCAGCCGGACGG
>CP042512_3_4
GTTAATCTTGTCGAACCCTTGCGCGATGACATC
>CP042512_3_5
TTCGACCAGCACCAGCCGCAGGACGTGGACAC
>CP042512_3_6
CGGCCATGCTGTTACGCTCCCAGCTTAACGCC
>CP042512_3_7
TCGCTGTCTAACGTGCCGCTGGATGGCGTGCT
>CP042512_3_8
GTTGCCGAGCAGCTGGCCAGCATTGCGATCGA
>CP042512_3_9
CCTTTACGATGTCGGCTTTCGATAAATTAGCG
>CP042512_3_10
GAAATTGCCTTGTTCCTCGGCGCGTAGGCGGC
>CP042512_3_11
GTATCTTTGCCGAACCTACCCTGCAAAAGTCG
>CP042512_3_12
CATACTATGGGCCACTCGTTCGAAATGTCCGA
>CP042512_3_13
CGGTCAATAAAAAAGAGGTCCGGCCGCTGACC
>CP042512_3_14
CCCAGGTCTCCGCAAATACGTTATCCAGCCAG
>CP042512_3_15
GTTTCCCCGTTCTGCGGGTAGATATTCACCTGC
>CP042512_3_16
TTCGTGAGGGCGATCATGACGACCGCTGATTAC
>CP042512_3_17
CTCCTGACGTTCTGCGTACTGGTGTTAGAAAA
>CP042512_3_18
GCCGCAACGGCCGGCCGCTCACTGAAGCCGTAG
>CP042512_3_19
CAAACTTTGTTAATTAGCCAGTGCTGCGACAG
>CP042512_3_20
GATGGAAAATGGCGGCCAGTTGAACCCGGCGC
>CP042512_3_21
GCCGAAGAAACGACGGCGGCGGGGATTGTGGC
>CP042512_3_22
CCATCGACAAGCGCGCCGCGCAGCTACCAGAC
>CP042512_3_23
CCGGGCTATTACGTCCAGCCATATATCAACGT
>CP042512_3_24
CGAAACACCGCCGCAAATGACCAGCGAGGGGC
>CP042512_3_25
GGCGAAATGTCCACGCCAACAACGAACCCGCG
>CP042512_3_26
CGTCTGAACATCGTGATTTGCCTGGGTGAGAG
>CP042512_3_27
GGTAAAAAAGTCCACCCGCGCAGTGTTGCGGC
>CP042512_3_28
TGGGTGGATGACGTGGCGGCCGGTGAGATTGG
>CP042512_3_29
ATGTTCGCATTGAGGTGTTCGACGGCCAGAAT
>CP042512_3_30
TCGTTATCCGGATCGCCCATGTTGCACTTGAC
>CP042512_3_31	CP011642_2_6	marcescens	CAV1492
TTGATGGATGTTGCATCGGGCGCTTTGGAGGA	LR890657_3_61	marcescens	MSB1_9C-sc-2280320
	CP029449_2_6	marcescens	CAV1761
>CP042512_3_32	CP011642_2_5	marcescens	CAV1492
GCACGATTATCGCGCTATTACGGGCTGTTACA	LR890657_3_62	marcescens	MSB1_9C-sc-2280320
	CP029449_2_5	marcescens	CAV1761
>CP042512_3_33
TTGAGCCAGCATTGCGGAGTTGGCTTGCAACT
>CP042512_3_34
CTCACGTTAAAAACCGAGGATTACCAGGGGGC
>CP042512_3_35
CGGCGACGTTATCAGGTGCGGCTGGCGCAGGC
>CP042512_3_36	CP011642_2_4	marcescens	CAV1492
CTGGCGTTTCACATGACAGGCCGCGTGATGGT	CP029449_2_4	marcescens	CAV1761
>CP042512_3_37	CP011642_2_3	marcescens	CAV1492
GAGGAAGAAGACGACGAAGCAGCCTTTACCGC	CP029449_2_3	marcescens	CAV1761
>CP042512_3_38
CAATCGCAAGTGTCATCTGGCGAAAAGTCTAC
>CP042512_3_39
GCCGGAGGATTCTCTTTGCTTCCAGGAAGTAC
>CP042512_3_40	CP011642_2_2	marcescens	CAV1492
GCCGCCAATTCTTTTTGCGTCAGGCCGAGTTG	CP029449_2_2	marcescens	CAV1761
>CP042512_3_41
CGATCAGCGCCGGTGATGTTGACTACTACGAG
>CP042512_3_42
AGGTGTTCGGGCCGACAGACAACTGGCAGCGC
>CP042512_3_43	CP011642_2_1	marcescens	CAV1492
CGATTATGAGACCCTTGATAGGGCTATATAAA	CP029449_2_1	marcescens	CAV1761
>CP042512_3_44
GTGTCACGCTGTACAACCCGCGCACCATCGAA
>CP042512_4_1
TCATAGGGCAGCATCTCCCCGCCTGCCGTACA
>CP042512_4_2	LR890657_3_66	marcescens	MSB1_9C-sc-2280320
GCAGGGGTGGATGATGGCGTTGCAGTCCTCCTC
>CP042512_4_3	LR890657_3_64	marcescens	MSB1_9C-sc-2280320
CCCATGGTCACGAACTCGGCCGCGATGCCATT
>CP042512_4_4
AATTTATCCGGTCGATGCCGCCGGATGCGCGA
>CP042512_4_5
GCGTCGTCAGGCTGACGAAAGATGGGCAGCGA
>CP042512_4_6	CP011642_1_2	marcescens	CAV1492
TAGATCGCATTGCATCCGGCGTTATGACAATA	CP029449_1_2	marcescens	CAV1761
>CP042512_4_7	LR890657_3_68	marcescens	MSB1_9C-sc-2280320
CTGGCTACGCCGGTGCGGTTGCCGCCGGTTCA
>CP042512_4_8	CP011642_1_1	marcescens	CAV1492
TTGATAAGATCGCTGTTGATATCGCACAGCAG	LR890657_3_69	marcescens	MSB1_9C-sc-2280320
	CP029449_1_1	marcescens	CAV1761

## Sheet: CP011642_CP029449
Spacers' list of marcescens strain CAV1492	duplicated spacers
	100% identity	species	strain
>CP011642_1_1	CP029449_1_1	marcescens	CAV1761
CTGCTGTGCGATATCAACAGCGATCTTATCAA	CP042512_4_8	marcescens	E28
	LR890657_3_69	marcescens	MSB1_9C-sc-2280320
>CP011642_1_2	CP029449_1_2	marcescens	CAV1761
TATTGTCATAACGCCGGATGCAATGCGATCTA	CP042512_4_6	marcescens	E28
>CP011642_1_3	CP029449_1_3	marcescens	CAV1761
CTGCGCCTTCTCAGAGAAAGCCCGGATTTCGT
>CP011642_2_1	CP029449_2_1	marcescens	CAV1761
TTTATATAGCCCTATCAAGGGTCTCATAATCG	CP042512_3_43	marcescens	E28
>CP011642_2_2	CP029449_2_2	marcescens	CAV1761
CAACTCGGCCTGACGCAAAAAGAATTGGCGGC	CP042512_3_40	marcescens	E28
>CP011642_2_3	CP029449_2_3	marcescens	CAV1761
GCGGTAAAGGCTGCTTCGTCGTCTTCTTCCTC	CP042512_3_37	marcescens	E28
>CP011642_2_4	CP029449_2_4	marcescens	CAV1761
ACCATCACGCGGCCTGTCATGTGAAACGCCAG	CP042512_3_36	marcescens	E28
>CP011642_2_5	CP029449_2_5	marcescens	CAV1761
TGTAACAGCCCGTAATAGCGCGATAATCGTGC	CP042512_3_32	marcescens	E28
>CP011642_2_6	CP029449_2_6	marcescens	CAV1761
TCCTCCAAAGCGCCCGATGCAACATCCATCAA	CP042512_3_31	marcescens	E28
	LR890657_3_61	marcescens	MSB1_9C-sc-2280320
>CP011642_2_7	CP029449_2_7	marcescens	CAV1761
GTGAAGACCAACCCATATTTCTACCGCGTCAC
>CP011642_2_8	CP029449_2_8	marcescens	CAV1761
GCGCAGCTTCAGGTAACGGTCTGCGCCGGTGC
>CP011642_2_9	CP029449_2_9	marcescens	CAV1761
GTGAAGACCAACCCATATTTCTACCGCGTCAC
>CP011642_2_10	CP029449_2_10	marcescens	CAV1761
GCGCAGCTTCAGGTAACGGTCTGCGCCGGTGC
>CP011642_2_11	CP029449_2_11	marcescens	CAV1761
CGACGAAATCAGAAATCCGCTGGCTGCAATGC	CP042512_2_16	marcescens	E28
>CP011642_2_12	CP029449_2_12	marcescens	CAV1761
TACTGGGTATCTATTTAGTTTCATTACGCCAC
>CP011642_2_13	CP029449_2_13	marcescens	CAV1761
CTAAAATGGCATGGACACAATCTTGCCCAATA
>CP011642_2_14	CP029449_2_14	marcescens	CAV1761
ATTTAGACCATTGCCAGGGGCAACCGAGAATC
>CP011642_2_15	CP029449_2_15	marcescens	CAV1761
ACTGAGAAATGGGATCGCGTATATACCCAAGC
>CP011642_2_16	CP029449_2_16	marcescens	CAV1761
GGATACCGAATCTTTCAACCCAGTTAGCGCGC
>CP011642_2_17	CP029449_2_17	marcescens	CAV1761
GCGCTCGATGGGGAGACGTTGGTTTTTCCGAA
>CP011642_2_18	CP029449_2_18	marcescens	CAV1761
ATAAAAAGCAGTGGCCCGCCGCGTGCAATCAG
>CP011642_2_19	CP029449_2_19	marcescens	CAV1761
CGTTTCAGCAGATCCACATTGCCGTAAAGCTG
>CP011642_2_20	CP029449_2_20	marcescens	CAV1761
TTCGCCCCTAAGCGCCACCACGGCAAACACCT
>CP011642_2_21	CP029449_2_21	marcescens	CAV1761
CCGGCGTTAACCGGCGATATAAACGCAGCCCG
>CP011642_2_22	CP029449_2_22	marcescens	CAV1761
GTTCACCAGATGGATCCCAATAATTACCGCCAC
>CP011642_2_23	CP029449_2_23	marcescens	CAV1761
TGTACCCATCCCAGTCGCCGCCATATTCGTAC
>CP011642_2_24	CP029449_2_24	marcescens	CAV1761
TGAGCGAGTCTGGTTTCGATGAAATGCCGATA
>CP011642_2_25	CP029449_2_25	marcescens	CAV1761
CGATCTTACAGTGGCGGCAATGTTACGTTGAC
>CP011642_2_26	CP029449_2_26	marcescens	CAV1761
ATGGCCACGCATGACTGCTGGCGCACAACCTA
>CP011642_2_27	CP029449_2_27	marcescens	CAV1761
GCCTGAGAACGATATCGTTCGCTCAAAAGCTGA
>CP011642_2_28	CP029449_2_28	marcescens	CAV1761
ATCTGGCGCTGCGCCGGCGTCATGGCCACGGC
>CP011642_2_29	CP029449_2_29	marcescens	CAV1761
TTACAATCACCGCACAAGAGGTTTAGTCCAGG
>CP011642_2_30	CP029449_2_30	marcescens	CAV1761
TCACTGGCACTGACGTCATGGCCGCCTTGGGG
>CP011642_2_31	CP029449_2_31	marcescens	CAV1761
GCGAACTGCGCACCGACATTTCGGCCAGTTCG
>CP011642_2_32	CP029449_2_32	marcescens	CAV1761
CAGCAGGATATCAACAAGCGAGCTTCCAAGGC

## Sheet: CP050447
Spacers' list of marcescens strain SER00094	duplicated spacers
	100% identity	species	strain
>CP050447_1_1
TACGGCAGTCTAAACCCTATGATGCGGACCGA
>CP050447_1_2
ATGAGCAGGGCGCTTTGTTTTGTCCTCATGCG
>CP050447_1_3
CATTAACCCCTCACTATTGGCAGAACGCCTAA
>CP050447_1_4
AATCCAAGCAGGCCAATGTGCAATGACGATGA
>CP050447_1_5
CAATGCTAATAGTGTGGCCAGCATGTACGACAC
>CP050447_1_6
TCGAATGAATTGGCCATTACTTGCCCGCCTTA
>CP050447_1_7
GCCAAAGATGCCGAGGGCATGAAACGTAAAGA
>CP050447_2_1
AACTCAACAAAGTCCTGAGCATAATCCTGGTA
>CP050447_2_2
GCGTACCTGTTGCCTGAAAATTTCTACATCAC
>CP050447_2_3
CCATTGTTCATAGTGTCCAACTTCATCGTCGG
>CP050447_2_4
ATAACCCCGTAATCAATGCCAACTGCAGGCGC
>CP050447_2_5
TACCCGCAGGCATTCTGTCCACTGATCTACTG
>CP050447_2_6
GTGTCCGTGGTCTGGGTTAAACAGGCTGCCGG
>CP050447_2_7
CGCCTGCCGGTTCCATTGTTATTGTTGACGCA
>CP050447_2_8
GGCCGATGAGAGATAACCACCGGTAAGATGAG
>CP050447_2_9
CGATTATTACCACCGCTGGGGCGGCCAAGATT
>CP050447_2_10
CAGTCAGGCATACGGGTCATGGCTTCCATCAC
>CP050447_3_1
GTCATCGAGTGGATGAACTTTGGGCTTGGTCG
>CP050447_3_2
CGGTGCGGATATCTGCAGCTATCAATCAGCTG
>CP050447_3_3
CGCCCATTCAGCATACCGATCGTGTAGTTGAA
>CP050447_3_4
GATTCAGCATTTCGCAACGCCTGGACGGAATT
>CP050447_3_5
AGAGCTGGGCCGCCAATCCCTGGGTGTGGGTA
>CP050447_3_6
CCATTATCTATTAGCCATTGACGAGAGTCGTG
>CP050447_3_7
CGCGATCGCGGAGGTCAACGCTGAATTGTTCA
>CP050447_3_8
CATCTTTGTGACTGCCAGCTTATCAGCGCTAC
>CP050447_3_9
CGCGGCTCCCGCCGCCATCGAGGTGGCCGATC
>CP050447_3_10
ATTTTGCGGAGATGGAGTCCGCGTATATAGAA
>CP050447_3_11
GCAATCGCCACATGTTCGGCGGTTACAAGGCT
>CP050447_3_12
ACGGTTAACGGCAGTGTTGCCGGTGGTTTTTA
>CP050447_3_13	CP050447_3_14	marcescens	SER00094
TCCGGGCAGTTGCCGACGGCAATGAGCTGGCC
>CP050447_3_14
TCCGGGCAGTTGCCGACGGCAATGAGCTGGCC	CP050447_3_13	marcescens	SER00094
>CP050447_3_15
GTGCCGAGCAGTTGATCGACCAGGCCAGCGTC
>CP050447_3_16
GAAATGAATTTGGAAGACCTGGCGCGCCAGTTG
>CP050447_3_17
GGTTTATCAGCGATGCGTATGCGGATTACAACC
>CP050447_3_18
AATACTGTTTCCGCGATCGTTGGAGCCAACGT
>CP050447_3_19
TTCATCCATAGCTGCTCGGTGCGCGGGCCGCC
>CP050447_3_20
CACATGATCGACGAGGCCCGGCTTTATTCCTAC
>CP050447_3_21
CCGATAATGATGCGGTCGAGCGCCTGACGTTT
>CP050447_3_22
CAGCACGTCACCCGACGAGCTGGAGCAGGCGC

## Sheet: LR890657
Spacers' list of marcescens strain MSB1_9C-sc-2280320	duplicated spacers
	100% identity	species	strain
>LR890657_1_1
AGAGTGCGACGAGGCAGAGCGCAGCTTCTACG
>LR890657_1_2
CCACACGAACGTTTTTCAAGTTAACTTTGATA
>LR890657_1_3
CGACTCGTAGAGGTGAGGCTCTTTATTCACAT
>LR890657_1_4
GCCAGCACTCGCCCTTATCGTTCGCGTTATCA
>LR890657_1_5
ATCGTCAATTCCAACGGCACGCAGGTGATCGA
>LR890657_1_6	LR890657_1_10	marcescens	MSB1_9C-sc-2280320
TCCTTATAGTCACCGCTGCGGCTGGTCCACAC
>LR890657_1_7
CGCCGGGCCAATGGGGCACGTCGGCAAATTCC
>LR890657_1_8
GATTCGTCATTTTGATAGCGCATAGAAAACTG
>LR890657_1_9
ATGTGGCCGCTGCTGCATGACCTTGCGCTGCA
>LR890657_1_10	LR890657_1_6	marcescens	MSB1_9C-sc-2280320
TCCTTATAGTCACCGCTGCGGCTGGTCCACAC
>LR890657_1_11
CATCGACGCAGCCGGACGTCCATCCGAAAAAC
>LR890657_2_1
CGAGCACTGGTAAGCAGTACATGATCCCTGGA
>LR890657_2_2
TCTTTCGGCAGCGTCAACGATAATCCTTATCT
>LR890657_2_3	LR890657_2_4	marcescens	MSB1_9C-sc-2280320
CACACCCTTGGTACTCTGGCAATCGCCGACGC
>LR890657_2_4	LR890657_2_3	marcescens	MSB1_9C-sc-2280320
CACACCCTTGGTACTCTGGCAATCGCCGACGC
>LR890657_2_5
CCAATAATTCACACTCCAGTAACCTTCGCAGT	LR890657_2_10	marcescens	MSB1_9C-sc-2280320
>LR890657_2_6
GAAAACGAAATCCTGGTGCTGGACCAGCTGAT
>LR890657_2_7
CGCGTCCAGGCTACCCGGCAGCGCGTGGCGGA
>LR890657_2_8
TGCTGACGCAGACCGCCGATAGCATGTTGTTT
>LR890657_2_9
ATGGCAGAACGTGACCGCCGTCCCGTAAATGC
>LR890657_2_10	LR890657_2_5	marcescens	MSB1_9C-sc-2280320
CCAATAATTCACACTCCAGTAACCTTCGCAGT
>LR890657_2_11
CTGGGAGTATGATCCGGAGGAATGGCGTGAAG
>LR890657_2_12
CTCGGGAACAGCAAGTGAATGACTTTCGAGTT
>LR890657_2_13
TCTTCAATCGATTCTTCGCCAATGATCCACGC
>LR890657_2_14
GTCTCGGTAAGGACTACCGCAACGCCGATTAT
>LR890657_2_15
CTCGGGATCGGGCATTGAAAGAAGTTCGCCGA
>LR890657_2_16
GTGCCAGTCTTTATTGCATAGCAGACTGAGGA
>LR890657_2_17
TAAAAGATATATCAGATATATCTATATGTCTGA
>LR890657_2_18
TTTCGGGAATGCAAAGTACAACACTTCATCCC
>LR890657_2_19
CGCCTCAAAGAGGCTGTAAAGCCTGCTGAGCA
>LR890657_2_20
GGTGTGCCTTCTGAAGCATGGGAAGCTTTCGA
>LR890657_2_21
CATCCCGAACCTGACCAATTTCACGCTGACAA
>LR890657_2_22
AAAGTCAACGGCAGCAATGTAAAGAGGCGCAA
>LR890657_2_23
TACAGAGCGAGGCTACCGCTGCAGTCGACGAC
>LR890657_2_24
CTTCGGTGGAACACATCGCTGGTGGCTGAGAA
>LR890657_2_25
CCGACAGTCAGCCCCTGTTCGAAGCGCACAAC
>LR890657_2_26
GGCTGTTTGAACCGAAGAAAAACGGCTCTCAG
>LR890657_2_27
TACGGCACAGATATCTGCTGCAGCTGCTTATC
>LR890657_2_28
TCAATTAAATACATTTACTTTAACTTATTTCA
>LR890657_2_29
GCCATCATCGCTTTGGATTTGAATCTCGTACC
>LR890657_2_30
CGCTGGTTGATATCGATCTGGATCAGTTCGCA
>LR890657_2_31
ATCACCCTGATTTACGACCCTAAACTGCAAGA
>LR890657_2_32
CGCATGTCGTGCATTTGCAGGATTGGCTTTAA
>LR890657_2_33
GGCTTAAAAAGGCCGAAAGCACCAACGATAAG
>LR890657_2_34
AAAAGGATTTTGTTGAAAACACTGCCAAGAGA
>LR890657_2_35
GAGATGGCCGGATCCCTTGGTCGCATGACCGA
>LR890657_2_36
CTGCTTATTCCCCATGATCGTTACCGTGCTGG
>LR890657_2_37
GACTACGCCGAGCGGTGGCGCCGGCACTCACA
>LR890657_2_38
CAATTATGCCTTGTACGGCGACATGTCGGCAC
>LR890657_2_39	CP042512_2_27	marcescens	E28
ATTATGTCCAGAAGTGGTTAGAGGAACAGGGA
>LR890657_3_1
ATTTTTCTTACCCTTGTAGAACGCATCCAGCG
>LR890657_3_2
GTGTTCTATTTCGACGGCACAGGCACGTTTAC
>LR890657_3_3
GATAAGCTGCCGACTATGCAGCGTTTCGCACG
>LR890657_3_4
TTAACGGGATCGACGTGTCTGGCGCAACGTCG
>LR890657_3_5
GGTGTTATTCCGTTCACTTTCATCGGCGCAAC
>LR890657_3_6
CGGTATCAGCCATCGGATCGGCCCTCAAATAT
>LR890657_3_7
AACACCCCGCGCCGCGTGCTGCGCACGAAGAA
>LR890657_3_8
CTTTCCCCGCCCAGCGCAGCGTGCGTTTAGCC
>LR890657_3_9
GTGGAGTTGCCGAGTGGCCGCGTGTTGAGTTA
>LR890657_3_10
GTTATAATGCTGGCCGCGCCAACGGAGGCCGT
>LR890657_3_11
GTGTCGCCGTCCGTCACATCGTTGGGCTGAAT
>LR890657_3_12
GATACGCGGCTGTTTGAACGACTTGGCCGAAA
>LR890657_3_13
GCCGCCAGCCAGCGAACTGGTGATTTCCTGCC
>LR890657_3_14
CCTCGAAAATCTGCGCCAGACCGGCAACGACG
>LR890657_3_15
GGCGCAGATTGCGGGTGACCGTGGAAGTTGTT
>LR890657_3_16
TCGTGGGCCTTTGTTCCCATGCCGCCCTGCCC
>LR890657_3_17
ATGGAACAACTTGCCAACATGCATCCAGACAC
>LR890657_3_18
CGATTACTATCAGCAGGCAGCAGATGCTATGA
>LR890657_3_19
TCAGGAGGCGCAATGTGTGGACGTTTTGCACA
>LR890657_3_20
GCCTTCTTGTCGATAAACATGACGGAATCTAC
>LR890657_3_21
CAAGGTGCTGCGACTGGCTATCTTCCAAAGTC
>LR890657_3_22
CGCTAACAACTATGATTAACACCTATAGGGCC
>LR890657_3_23
CACATCGATCGGGTTCTGGCGCATTTCTGCAA
>LR890657_3_24
TGTGTTTTCACTGCTGCGCTGAAGAAGCAAGA
>LR890657_3_25
CCAATTTCTCCAGCTAGCTCCTGGTGACCTTT
>LR890657_3_26
TCGGTGACATTGTTCACGCGCATGGTGCGGTC
>LR890657_3_27
CACTCGCCATGCTCATAACCATCACGCAGGAA
>LR890657_3_28
TGAACAGCTCAGTTTCAGCTTATCGCTTCGTT
>LR890657_3_29
TTAGTACCGGTTGAGGCAACCGAAGACATGAT
>LR890657_3_30
AGGATCGGGCATTCGAACAGTGGTATCGCAGCC
>LR890657_3_31
TTCTTTGTGCTCCAGTTCTGTTTTACCGTCGC
>LR890657_3_32
CCCCTTCAAATACGAATATGTCGCGGTAAACC
>LR890657_3_33
AAAATTTCAGGGCCATATCCTGCCAGCGCAAT
>LR890657_3_34
CTGTATCCCGGCCGTGAAATCCTTGTTTCCCC
>LR890657_3_35
GTTTGCACGCCGGGCTGAGCCGCTGTAGGTAT
>LR890657_3_36
CCTTCCCAGGCGGAGTCCAGCTCCTTCAGGTC
>LR890657_3_37
GCATCAGGAACCATTAGTAAGGTGAGCGAATT
>LR890657_3_38
TCTGGGAGCGCGTCCGCGTGTCTATCGGCATG
>LR890657_3_39
TGGTGCGCTCGGCAAAGGTCAACGCCGGGCAA
>LR890657_3_40
AGCTGATCGCCGAGCGCAGCCCGGTGCTGCGT
>LR890657_3_41
CGCTACGACAAAAAATATGGCATCAACAAAAAC
>LR890657_3_42
GTGCCGGCGGGGTTTCCCAGTCCAGCGGCAGA
>LR890657_3_43
CGCGTGCCGTGCATTTGCTGGATTGGCTTTCA
>LR890657_3_44
CACGATGTCAGCAGCAGGCTTGATGATTTCCA
>LR890657_3_45
TGGGCCGAGCGCCGCGGCTCGCTGACGTGGCT
>LR890657_3_46
TTTCCGAACGTCTTCTGCACCATCGTGCCATA
>LR890657_3_47
ATATTCCCGGCCATCCAGCACTGGCGCAGGGT
>LR890657_3_48
CAGAGCGCAATGATCTGGCTATGGGCCATATT
>LR890657_3_49
CACCGCAAAGAAGAGGAATTCAGTTCCAACGG
>LR890657_3_50
GATGTGGTCAGCGGTATCAATGCCAAGCTGCA
>LR890657_3_51
CCGGCCCGATCTGGTGATTCCTCGGCGCGCAC
>LR890657_3_52
GCAACGTCCGATACTGCTGCCCCGCCCCCTGTC
>LR890657_3_53
ATGTTTACGCATCCGTTAGAGGATGGCGTGAG
>LR890657_3_54
CGGGAACGAGTTACCCGCCCCACCCACGAACC
>LR890657_3_55
CATCGGCGTTGTTTTGCACCGCCAGATAGCCGC
>LR890657_3_56
CAGATAGTCCAGATGCCCCCGCCGTCCTGGTAC
>LR890657_3_57
TTAATGGCCTGGGCGGTATGGTTTGCCACACG
>LR890657_3_58
ATTGCAGACAGTGAACTAGCGTTCCTAGAATC
>LR890657_3_59
GATGCAGAAAAATGCTAATCCTCATCACAGTA
>LR890657_3_60
CCAAAATGACGAAGGCCAACCGCAACGAGCGG
>LR890657_3_61	CP011642_2_6	marcescens	CAV1492
TTGATGGATGTTGCATCGGGCGCTTTGGAGGA	CP042512_3_31	marcescens	E28
	CP029449_2_6	marcescens	CAV1761
>LR890657_3_62	CP011642_2_5	marcescens	CAV1492
GCACGATTATCGCGCTATTACGGGCTGTTACA	CP042512_3_32	marcescens	E28
	CP029449_2_5	marcescens	CAV1761
>LR890657_3_63
CGAGCCGGTCAAGGTCAAGCGCCGCCGCAAGA
>LR890657_3_64	CP042512_4_3	marcescens	E28
CCCATGGTCACGAACTCGGCCGCGATGCCATT
>LR890657_3_65
GATTTTGTGACCTTTTTCTTGCCTGCGGCCTT
>LR890657_3_66	CP042512_4_2	marcescens	E28
GCAGGGGTGGATGATGGCGTTGCAGTCCTCCTC
>LR890657_3_67
CCTACACGGTTACGCACGATCTCCAGCTGGCC
>LR890657_3_68	CP042512_4_7	marcescens	E28
CTGGCTACGCCGGTGCGGTTGCCGCCGGTTCA
>LR890657_3_69	CP011642_1_1	marcescens	CAV1492
TTGATAAGATCGCTGTTGATATCGCACAGCAG	CP042512_4_8	marcescens	E28
	CP029449_1_1	marcescens	CAV1761

## Sheet: LR134478
Spacers' list of plymuthica strain NCTC8015	duplicated spacers
	100% identity	species	strain
>LR134478_1_1
ACATTTTTATCACTAAATACCTTTGCCATAGTC
>LR134478_1_2
ACTGTCCAATCAATGGCAGGCCAATGTGGTTT
>LR134478_1_3
AGCATCCGGAGTTGCTAAAAGAAGACTCCAAT
>LR134478_1_4
CGATGTGGTGCCCGCTTCATTTGCTTTGGTCA
>LR134478_1_5
CATGATTTGGGATTTGTCCCCCTTGCATGGAT
>LR134478_1_6
TCTAAGAACATGTACTATTCCCGCCATCTTGC
>LR134478_1_7
GCTGTTCTTCCAAATCAGGCAAAACTGGCACC
>LR134478_1_8
GCGCGGGAAGATGCTCGTATGCGAAATATTTG
>LR134478_1_9
CCTCCGCACCTATCGCGAGCAAGATCCGGGAT
>LR134478_1_10
AATCTTGCGTAACTCAGTGGCGTTCATATTGA
>LR134478_1_11
GTCGTCGATCACCTCGGCAATATCGCGCTTGA
>LR134478_1_12
GTGAAATACTGTAACAACAACATCTTGAACTC
>LR134478_1_13
GCTATTTTTGAAGATAAGAAGCACTCCCAAGG
>LR134478_1_14
AATATGACGCTCGTGTGAAAGAGAGCATCACC
>LR134478_1_15
CGTTTCGCAGGAAGAAATCTGCGATAGCGACG
>LR134478_1_16
AAACAGGAGAAGAACATGCTGACAGTAAAAAT
>LR134478_1_17
AGTGTGGTTATCGATAATCCAACCATCGGCGA
>LR134478_1_18
CTCTACAGCGAAATGCGTGGGCTCAACCTGAC
>LR134478_1_19
GAGTCTGAACAATGCTCATCCTAACCATCTTG
>LR134478_1_20
CAGCACGCCGATAACAACGGCTATTCGGTTCC
>LR134478_1_21
AAGGTAATCAGCAATGCATGCAGATGTAACGG
>LR134478_1_22
ATTGGACAATTGATTGGGCAAGAGAAAGCCGA
>LR134478_1_23
ATTGCCGTCTATTATGTTTTTGTTTTTCGTGT
>LR134478_1_24
TTGATCCACATGCCGCCGTCCATCGTCATCCT
>LR134478_1_25
CCCAGCTTAGCACGCAGAGGGAGCCCAAATTG
>LR134478_1_26
TGGATATTTATTACGTGGAGGCAGTGGCGAAA
>LR134478_1_27
TTAGAGCATACCGGTGCAAACGGCGGACCGAT
>LR134478_1_28
CCGAAGCTACCCGTCGCGGGTCAGATGATATG
>LR134478_1_29
CACAATGAATCACACAGAATTTCCCTCTTCTC
>LR134478_1_30	LR134151_1_26	plymuthica	NCTC8900
TGTCCTATCAATGACCCTATGATGCGGCGCGA
>LR134478_1_31	LR134151_1_27	plymuthica	NCTC8900
TTAGGCTGATATAATTTTGTTCGATAATCGGC
>LR134478_1_32	LR134151_1_28	plymuthica	NCTC8900
CTCAGGCCGTAGGGCGGGTCGGTAACAATCGAGTGTTCCCGATCGCCGCTGCCAGATGGT
>LR134478_1_33	LR134151_1_29	plymuthica	NCTC8900
GGATGTTCTGTGATGATGGGTGCCGGGACGAC
>LR134478_1_34	LR134151_1_30	plymuthica	NCTC8900
CCAAAGGTGTACTGCCTGTGAGTCCTTGTACA
>LR134478_1_35	LR134151_1_31	plymuthica	NCTC8900
ATCGATACGACGGCCGCATTGTCAGTATCGCC
>LR134478_1_36	LR134151_1_32	plymuthica	NCTC8900
AACTGACCATCGATAACACCATGGCAGCAGCA
>LR134478_1_37	LR134151_1_33	plymuthica	NCTC8900
ATATAATCCGCCTCTCGCAGATAATACCATCG
>LR134478_1_38	LR134151_1_34	plymuthica	NCTC8900
GCGGCGGAGTTTGCTGCTGAGCACGCAGCCAT
>LR134478_1_39	LR134151_1_35	plymuthica	NCTC8900
GACTTGTGACACTGAGTGTCGAGTCCCTCGCT
>LR134478_1_40	LR134151_1_36	plymuthica	NCTC8900
TCAGCCATATCACACCGTCGCTTGCATGCAGG
>LR134478_1_41	LR134151_1_37	plymuthica	NCTC8900
TATTTCTGTATCTCGATTTGAGTTGATTTCTT
>LR134478_1_42
GGCAATAGAGGCATTAAACCACCTCATTAGCA
>LR134478_1_43
TCTTACCCGCCTCTCTCATTTCTTCTGTGCCG
>LR134478_1_44	LR134151_1_40	plymuthica	NCTC8900
CGGATTCTCTGGGGTAACAGTCACAATCGGGG
>LR134478_1_45	LR134151_1_41	plymuthica	NCTC8900
AAGGTTAGGCGAACGGCCTGCACTGTTGGAGC
>LR134478_1_46	LR134151_1_42	plymuthica	NCTC8900
CACATCGGCGGGATCCAAGTGTACTTGCCTCG
>LR134478_1_47	LR134151_1_43	plymuthica	NCTC8900
CACAGAAGCAAGCCCAAAGCGCAGGGCTAAAA
>LR134478_2_1
AAAATTGCACTCCTTGAGTCAATCGACTTCAA
>LR134478_2_2
GCATCCCATGCTAATACGTCTACCTCAACCCT
>LR134478_2_3
CATTCCATAATTACGCTAGCCGCAACAGGCAG
>LR134478_2_4
TTCAGCCGTATGAAGCTGGCTAACGATGGCAC
>LR134478_2_5
CCAGCCAAGATAAGGAGCAGGCCGAGTACACC
>LR134478_2_6
CAGATCATCGTGTTGCCGCTGATGAGCAATACG
>LR134478_2_7	LR134151_2_7	plymuthica	NCTC8900
CTTGCGGAATTCTGGGAAAATGGAAAGCTACT
>LR134478_2_8	LR134151_2_8	plymuthica	NCTC8900
	LR134151_2_9	plymuthica	NCTC8900
ACCATTCGCGACGATCTCCCCGCCCTGAAGCG
>LR134478_2_9	LR134151_2_10	plymuthica	NCTC8900
AGACCTCGCCGATTTAACTGAAGAGCTCACTG
>LR134478_2_10	LR134151_2_11	plymuthica	NCTC8900
TAATTGCCGCCGGGACATGGGTTGGTAATCAC
>LR134478_2_11	LR134151_2_12	plymuthica	NCTC8900
CGCAACGCATGGTTTCGTCTTTGTAGTAGATA
>LR134478_2_12	LR134151_2_13	plymuthica	NCTC8900
GGACGGTGATCACCATTCTGAATTACTCTGAA
>LR134478_2_13	LR134151_2_14	plymuthica	NCTC8900
GCAGCAGGACTGCCCACCACGGCGTTTTTACA
>LR134478_2_14	LR134151_2_15	plymuthica	NCTC8900
TTACGGCAACAATTTCCGAATAGCGCGCAGTA
>LR134478_2_15	LR134151_2_16	plymuthica	NCTC8900
ACTAATCCCTTGCTTAACAATATTGTGAGTGG
>LR134478_2_16	LR134151_2_17	plymuthica	NCTC8900
CTGGTGCTGATCAAGATAGCCGACAACGCTAA
>LR134478_2_17	LR134151_2_18	plymuthica	NCTC8900
GCCAATTCTGGTGCGCTGGTGGGGGAATCTTA	LR134151_2_19	plymuthica	NCTC8900
>LR134478_2_18	LR134151_2_20	plymuthica	NCTC8900
TGTGTTTTTTCTTTCTTTATTCCTGGTAGAGA
>LR134478_2_19	LR134151_2_21	plymuthica	NCTC8900
GGTTAGATCAGGATACTGGCGACTGGATGCTA
>LR134478_2_20	LR134151_2_22	plymuthica	NCTC8900
GCTTGGTTTTGGGTTCTGGTTGGCTGCGCCCT
>LR134478_2_21	LR134151_2_23	plymuthica	NCTC8900
GCCATAACGTTTCTGCTGATTTCCATTCCAAC
>LR134478_2_22	LR134151_2_24	plymuthica	NCTC8900
TGGGAATTTCGCCCAGGCACGCCGCATCAGGA
>LR134478_2_23	LR134151_2_25	plymuthica	NCTC8900
TTCTACGACAGCGAGTTTGTGAGTTTCTTTAA
>LR134478_2_24
CGGAGAGGTTAGAATTCTCGGGCCAAACGGCC
>LR134478_2_25
ATGTTCATCCGACGGTACTATAGGCACCAATT
>LR134478_2_26
CCCTTGCTGAAATAGGTTTCGCATTTGGTGAC
>LR134478_2_27
GCGTCGATATTTCTGGGCGAGGAACTGGCGTC
>LR134478_2_28
AGACAACTGGAGGCCGCCTAATGTTCACCAAT
>LR134478_2_29
CGTGGCGCTCATTTATTGATGCGTGAGAAGTC
>LR134478_2_30
TAATCCAGTAATGATTGTTCCACAGATCTTAA
>LR134478_2_31	LR134151_2_26	plymuthica	NCTC8900
TTCATTCAGTTGCTCCCGATCGGTCACAAGGG
>LR134478_2_32	LR134151_2_27	plymuthica	NCTC8900
AGTTTGTTGGCGTGGTCAGGCGTTATGGTGCA
>LR134478_2_33	LR134151_2_28	plymuthica	NCTC8900
AACTACGACCGCGCCAACTACCTGCCTCAGAA
>LR134478_2_34	LR134151_2_29	plymuthica	NCTC8900
AATGGCGGCCCTGTGTCTGCTGGAAGTATGTA
>LR134478_2_35	LR134151_2_30	plymuthica	NCTC8900
TGGGAAACAGGGAAAATGGTTCCTGTTGGGTCA

## Sheet: LT575490
Spacers' list of marcescens strain PWN146	duplicated spacers
	100% identity	species	strain
>LT575490_1_1
cagcaacgcaccggacggtgtccagtcgccctg
>LT575490_1_2
ttcatgggttatgtatgtcgtcggcatagtgtt
>LT575490_1_3
atcagggattgccccagcccctgcctgaacat
>LT575490_1_4
attctcgtaacgacggccgggagcttccgctt
>LT575490_1_5
ctcacatgttcaaaaaaccaaactaaccactg
>LT575490_1_6
tatgcgatggcgttccgatgagcgtcagcgaa
>LT575490_1_7
tgagttgccttacggtggagcagttgaaggaa
>LT575490_1_8
tcggccgcctgctgcgccagcgcgtgcaattt
>LT575490_1_9
aagaccaattcggcaagtcgtacttcccgtta
>LT575490_1_10
acgaaacgccagcggatcgctgacatccatgt
>LT575490_1_11
tggaacgcctgctgggacaccgttcactgaaa
>LT575490_1_12
acagggattaaggaacaaccacgccgcggcgc
>LT575490_1_13
ttaacatgacgacgccaatctacaccgccccg
>LT575490_1_14
agatggccagtcggcaacgtatcggcacagcca
>LT575490_1_15
tgttgatgccgtgccggccacaataacaggat
>LT575490_1_16
aaggtctttcaatacgtggtagaacgcaccgc
>LT575490_1_17
ttatcaccaccgcagagaccaatctgactggt
>LT575490_1_18
cttcgcgcgtgttaacgcttttctccagcatc
>LT575490_1_19
ataggggcgcgccacttcgctttgtggattggg
>LT575490_1_20
cataacttcgatgcgggcgcggaattcacccc
>LT575490_1_21
ttcgtcagtgagaagatggaggatccgacatc
>LT575490_1_22
aggtgcagcctttcgggctcgaaattgagcac
>LT575490_1_23
tctacgccttcgcccgatcgtgatggtgacat
>LT575490_1_24
ctagcgctgtcacccgatttgacgaagatgatc
>LT575490_1_25
cggaaccatgcagttttcgcggaattccccaa
>LT575490_1_26
acgtaggtgtcggtcgggttttcacgcccgct
>LT575490_1_27
aatgtccatgggtggccgagaggggaaatgtt
>LT575490_1_28
agcatgcgatatcgagctggagcacgtcaacg
>LT575490_1_29
atggtgcgcacgtccaaatcgttgaaccagtt
>LT575490_1_30
aggtggcggatcgtcgggtagaagcccaccag
>LT575490_1_31
tgtaagtggcggttacaagttggcaagtggct
>LT575490_1_32
aaaagcacatgcagggggatgcatgacaccaa
>LT575490_1_33
cattaacaaatgggcgcgcaaagaacgtgtccc
>LT575490_1_34
ttcttcagtcctgcgtaagatgtccccgactt
>LT575490_1_35
ggcgatgccatgcagaatatctgcagaaactt
>LT575490_1_36
tccccatgcgtgataaagaatgaattgatgac
>LT575490_1_37
attacctgaagcgccggagggtgggaatggct
>LT575490_1_38
gctctactcgcaagagtacgtctccgccctgc
>LT575490_1_39
ttggctttcagctctgccagcagggcgaaatat
>LT575490_1_40
atcaacgacaggtcgaaatccgatggcaagcg
>LT575490_1_41
acactcgcaggcaatgaccaggtgatgccgtt
>LT575490_1_42
agtcggggattttttggaacgcaaccgagcgc
>LT575490_1_43
gggatagtcggcataagctccgacttgttggc
>LT575490_1_44
tctgtttcgaatggcgtttctgagacgagcgg
>LT575490_1_45
ttcgtggcggttttgacgttgacgttctgt
>LT575490_2_1
gttaccgctaggtttcccttgtcgtccagcat
>LT575490_2_2
agttcggcacctccgcgcccgcgctgcacaaa
>LT575490_2_3
aattccgacgtcgaacgctgcaaaccagagat
>LT575490_2_4
attattctatctacatgctcagcgaaggggag
>LT575490_2_5
tggagcagatgcgcgacacggtggaggatgcc
>LT575490_2_6
tgatacatgcggttggccagcaccaacgccgg

[truncated: 26 more sheets: CM008894, CP031316, CP011254, CP015613, CP065717, CP053286, LR134493, CP060416, CP003942, CP027798_CP027796, CP041764, CP063354, CP028947, CP013046, CP038662, CP007439, CP023268, CP026383, LR134155, LS483492 …]
